# Supplementary material for: Brassinosteroids regulate root meristem development by mediating BIN2-UPB1 module in Arabidopsis
Source: PLoS Genet. 2020 Jul 1;16(7):e1008883. doi: 10.1371/journal.pgen.1008883 (PMC7360063; doi:10.1371/journal.pgen.1008883)
Supplement: S1 Data — (XLSX) [file pgen.1008883.s014.xlsx]

## Sheet: Figure 1
	Fig 1C Primary root length The experiment was repeated in three independent biological replicates, each biological replicate was 20 plants
	Col-0			det2-1			bin2-1(+/-)			bin2-1(+/+)			BES1-RNAi			WS			bri1-5			bin2-3bil1bil2
	Repeat1	Repeat2	Repeat3	Repeat1	Repeat2	Repeat3	Repeat1	Repeat2	Repeat3	Repeat1	Repeat2	Repeat3	Repeat1	Repeat2	Repeat3	Repeat1	Repeat2	Repeat3	Repeat1	Repeat2	Repeat3	Repeat1	Repeat2	Repeat3
	1.553	1.682	1.558	0.557	0.598	0.582	0.998	1.118	1.203	0.459	0.612	0.639	1.032	0.862	0.865	1.486	1.583	1.475	0.862	0.912	0.869	1.889	1.784	2.011
	1.569	1.529	1.714	0.582	0.667	0.668	0.956	1.201	1.334	0.623	0.588	0.665	0.885	0.912	0.941	1.652	1.624	1.658	0.914	1.126	0.884	1.948	1.886	1.992
	1.692	1.603	1.602	0.625	0.686	0.784	1.221	1.135	1.305	0.552	0.714	0.584	0.998	0.955	1.026	1.551	1.622	1.552	1.023	1.032	0.958	1.952	1.924	1.824
	1.425	1.714	1.745	0.701	0.751	0.882	1.203	1.302	1.255	0.628	0.732	0.498	0.951	0.961	0.864	1.632	1.528	1.673	1.102	0.928	1.121	1.773	1.754	1.785
	1.665	1.552	1.625	0.442	0.623	0.741	1.052	1.33	1.269	0.419	0.568	0.721	0.986	1.023	0.885	1.578	1.498	1.668	1.024	0.974	1.083	1.684	1.776	1.912
	1.552	1.432	1.502	0.498	0.661	0.774	1.03	1.245	1.354	0.631	0.669	0.658	0.865	1.097	0.712	1.695	1.724	1.584	0.925	0.864	0.987	1.729	1.892	1.886
	1.39	1.678	1.66	0.524	0.578	0.657	1.114	1.226	1.336	0.527	0.628	0.618	0.884	0.998	0.925	1.472	1.654	1.653	1.862	0.788	0.991	1.863	1.962	1.848
	1.508	1.515	1.662	0.651	0.732	0.85	1.053	1.302	1.348	0.448	0.674	0.673	0.947	0.936	0.861	1.635	1.554	1.637	0.883	0.868	1.025	1.885	1.875	1.911
	1.551	1.507	1.553	0.523	0.608	0.659	1.065	1.187	1.221	0.429	0.693	0.714	0.962	0.914	0.786	1.518	1.531	1.584	0.784	0.915	1.113	1.944	1.632	1.688
	1.562	1.664	1.582	0.554	0.637	0.639	1.098	1.195	1.232	0.438	0.814	0.711	0.961	0.781	0.991	1.572	1.628	1.663	0.864	0.861	1.104	1.752	1.787	1.857
	1.458	1.552	1.652	0.501	0.712	0.592	1.117	1.102	1.302	0.425	0.704	0.618	0.987	0.832	1.032	1.433	1.774	1.741	0.926	1.084	1.025	1.733	1.698	1.846
	1.623	1.488	1.574	0.612	0.622	0.704	1.302	1.209	1.085	1.553	0.655	0.652	0.854	0.824	0.869	1.356	1.694	1.754	0.993	0.996	0.988	1.696	1.925	1.783
	1.608	1.439	1.457	0.532	0.593	0.653	1.085	1.116	1.194	0.621	0.554	0.632	1.056	0.885	0.993	1.626	1.672	1.661	0.914	0.947	1.07	1.941	1.993	1.864
	1.721	1.474	1.568	0.457	0.784	0.704	1.166	1.114	1.363	0.583	0.521	0.715	1.098	0.921	1.102	1.705	1.714	1.648	0.925	1.108	0.982	1.643	2.06	1.941
	1.437	1.701	1.627	0.477	0.663	0.682	1.224	1.302	1.167	0.651	0.531	0.558	0.992	1.035	0.834	1.602	1.529	1.583	0.936	1.088	1.115	1.852	2.111	1.785
	1.525	1.456	1.648	0.512	0.741	0.66	1.115	1.156	1.205	0.579	0.526	0.531	0.934	1.094	1.027	1.558	1.665	1.542	0.987	0.945	1.113	1.735	1.786	1.824
	1.612	1.532	1.589	0.553	0.752	0.772	1.332	1.059	1.324	0.628	0.572	0.567	0.951	0.985	1.089	1.601	1.629	1.447	0.891	1.126	1.026	1.669	1.885	1.833
	1.668	1.554	1.664	0.572	0.667	0.841	1.219	1.226	1.298	0.634	0.618	0.549	0.864	0.863	0.854	1.642	1.683	1.656	0.883	1.083	1.099	1.896	1.926	1.669
	1.714	1.326	1.752	0.612	0.562	0.822	1.226	1.121	1.265	0.662	0.632	0.532	0.883	0.812	0.796	1.619	1.721	1.581	0.941	0.814	0.898	1.885	1.943	1.647
	1.552	1.427	1.694	0.553	0.746	0.633	1.118	1.124	1.331	0.637	0.541	0.574	0.851	0.768	0.987	1.468	1.632	1.612	1.063	0.892	0.996	1.994	1.985	1.629
Means	1.56925	1.54125	1.6214	0.5519	0.66915	0.71495	1.1347	1.1885	1.26955	0.60635	0.6273	0.62045	0.94705	0.9229	0.92195	1.57005	1.63295	1.6186	0.9851	0.96755	1.02235	1.82315	1.8792	1.82675
	Fig 1D Meristem length The experiment was repeated in three independent biological replicates, each biological replicate was 20 plants
	Col-0			det2-1			bin2-1(+/-)			bin2-1(+/+)			BES1-RNAi			WS			bri1-5			bin2-3bil1bil2
	Repeat1	Repeat2	Repeat3	Repeat1	Repeat2	Repeat3	Repeat1	Repeat2	Repeat3	Repeat1	Repeat2	Repeat3	Repeat1	Repeat2	Repeat3	Repeat1	Repeat2	Repeat3	Repeat1	Repeat2	Repeat3	Repeat1	Repeat2	Repeat3
	298.125	351.029	308.125	209.126	228.126	219.336	291.126	299.123	301.225	234.125	230.118	255.126	262.128	273.126	263.259	311.225	298.117	318.259	263.967	241.725	253.112	356.126	350.123	356.458
	317.885	342.117	310.229	202.338	231.853	234.552	302.115	286.458	268.112	214.632	215.126	263.259	254.996	288.634	264.858	320.102	330.258	321.114	278.659	261.226	256.128	351.286	362.147	365.752
	332.854	323.855	312.774	221.964	243.479	230.228	277.856	276.964	284.159	225.124	234.855	266.459	275.881	275.229	276.254	288.964	316.269	323.025	266.128	271.804	266.457	347.128	350.852	373.129
	323.124	322.964	325.856	198.785	232.225	245.126	279.964	293.126	277.456	226.623	205.287	273.129	260.332	263.358	244.772	296.856	341.128	308.963	255.945	269.853	243.362	344.951	361.229	374.253
	326.742	329.458	319.226	196.559	244.852	234.528	284.226	275.852	275.359	234.852	226.348	264.528	271.126	272.964	263.961	299.457	320.227	301.852	260.847	277.336	223.583	353.996	343.225	360.96
	325.998	326.128	322.112	206.457	230.127	241.857	281.367	273.126	263.964	213.123	224.176	286.357	255.259	265.778	277.455	284.561	318.964	299.845	234.662	275.128	234.612	341.229	351.252	384.127
	332.785	324.75	306.963	216.853	226.326	224.178	296.445	255.978	288.994	236.574	198.489	244.856	263.441	270.234	262.125	296.287	336.872	298.961	244.753	276.636	235.754	344.867	344.126	386.942
	340.254	330.112	299.654	211.239	255.64	233.223	275.125	286.321	283.842	222.632	199.865	267.459	249.127	281.456	254.287	312.33	332.983	312.224	268.213	245.885	236.112	352.853	359.659	378.459
	323.156	326.964	297.665	220.854	248.753	240.321	286.448	254.968	276.458	196.994	199.963	255.481	251.853	293.653	265.339	302.225	316.858	294.228	256.335	273.633	230.859	371.986	344.175	376.225
	316.853	318.885	298.849	212.754	256.128	218.944	296.966	283.448	299.963	213.457	203.324	267.854	267.94	285.164	254.128	311.256	326.447	296.459	244.658	245.851	228.495	357.842	356.448	367.448
	337.119	326.963	318.457	208.904	243.457	231.127	267.949	276.258	298.456	226.998	206.255	256.954	258.126	277.634	263.227	322.208	328.943	311.854	261.789	266.757	263.783	355.689	335.612	375.664
	330.968	322.147	306.993	216.301	231.427	223.117	278.561	264.853	288.741	235.854	209.612	255.857	264.887	255.947	241.11	305.112	316.964	306.459	254.903	258.854	244.126	348.962	362.258	362.129
	325.427	328.963	312.113	224.118	248.259	240.206	288.457	253.112	286.456	230.754	224.118	263.741	256.812	264.863	253.613	313.287	322.852	330.127	255.218	286.966	256.878	367.458	347.126	377.852
	331.224	334.128	322.228	219.665	237.941	230.124	285.632	293.455	290.128	224.813	206.884	264.859	266.128	277.965	246.335	326.128	316.229	324.118	266.328	264.121	261.233	364.251	326.128	383.244
	319.667	335.973	316.259	198.256	238.659	245.663	297.535	283.123	293.665	237.855	215.229	276.458	258.742	283.201	257.228	315.662	326.741	316.459	247.841	266.125	244.752	344.756	344.757	363.108
	325.968	355.225	310.528	195.459	247.453	243.126	263.525	275.492	297.853	229.612	214.907	263.127	264.895	266.458	234.257	324.223	318.238	322.789	233.442	264.332	246.988	342.983	345.852	368.125
	326.778	316.996	292.854	199.442	244.321	250.775	293.448	286.127	265.883	210.227	206.556	258.964	267.458	256.893	265.223	321.052	336.249	316.854	246.965	267.225	253.107	348.128	356.994	382.227
	326.851	339.884	306.997	216.332	251.127	238.448	284.913	280.196	274.112	230.102	213.227	244.758	284.223	267.326	241.236	289.485	326.335	321.634	266.535	263.858	256.306	334.252	358.225	366.552
	322.126	336.445	314.552	206.497	236.368	236.962	273.741	276.114	268.326	220.115	221.241	261.202	267.185	263.54	233.617	299.792	336.455	336.129	265.323	243.274	233.475	356.962	361.227	348.159
	319.158	362.117	299.994	217.848	233.284	237.884	294.226	263.119	294.225	231.025	213.205	251.85	263.447	271.425	233.855	309.488	328.961	324.222	255.74	254.335	248.941	342.787	337.856	352.227
Means	325.153	332.755	310.121	209.988	240.49	234.986	284.981	276.861	283.869	224.775	213.439	262.114	263.199	272.742	254.807	307.485	324.805	314.279	256.413	263.746	245.903	351.425	349.964	370.152
	Fig 1G Meristem cell number The experiment was repeated in three independent biological replicates, each biological replicate was 20 plants
	Col-0			det2-1			bin2-1(+/-)			bin2-1(+/+)			BES1-RNAi			WS			bri1-5			bin2-3bil1bil2
	Repeat1	Repeat2	Repeat3	Repeat1	Repeat2	Repeat3	Repeat1	Repeat2	Repeat3	Repeat1	Repeat2	Repeat3	Repeat1	Repeat2	Repeat3	Repeat1	Repeat2	Repeat3	Repeat1	Repeat2	Repeat3	Repeat1	Repeat2	Repeat3
	32	29	29	19	22	23	31	28	29	22	21	19	26	26	24	30	29	32	26	26	24	36	34	36
	33	28	29	25	23	24	28	26	28	24	22	22	24	27	25	31	28	33	27	29	25	38	35	34
	31	27	31	23	25	22	29	24	26	25	24	21	25	28	26	32	26	31	28	28	26	35	33	35
	30	31	31	24	25	21	30	25	28	26	20	20	27	26	25	34	29	34	27	26	23	34	32	37
	34	29	30	22	24	20	25	26	28	23	21	23	25	25	21	33	31	35	28	27	24	36	33	38
	34	31	32	23	23	22	27	28	26	21	23	22	26	27	26	32	29	30	26	25	25	35	35	37
	33	32	32	21	21	23	29	27	25	24	24	21	24	28	25	32	31	32	25	24	23	37	36	36
	35	33	31	25	22	21	25	28	25	26	20	24	27	26	24	30	32	34	25	26	22	35	32	35
	30	31	33	23	23	22	28	25	26	23	21	21	23	27	23	29	34	31	26	28	25	36	34	36
	31	30	30	23	23	23	27	26	27	25	22	20	25	28	25	28	29	32	28	27	24	38	35	34
	32	29	29	24	24	24	29	27	28	21	23	21	26	25	22	28	28	30	27	28	26	34	36	38
	31	28	28	20	25	22	28	24	28	22	22	20	27	24	23	29	30	29	26	29	23	35	35	36
	32	29	29	19	23	21	29	25	26	24	20	19	25	23	25	30	31	28	29	26	25	36	34	35
	32	31	28	22	25	23	27	26	25	25	23	22	26	25	25	31	32	27	23	27	24	35	36	37
	30	32	29	19	21	25	28	27	28	23	21	22	24	24	26	32	34	28	25	28	27	36	32	38
	33	33	31	23	22	24	31	25	29	26	22	20	23	26	27	29	32	29	24	25	25	38	35	36
	34	32	32	23	22	20	30	26	28	24	23	20	22	24	24	31	33	30	28	26	26	37	33	37
	35	31	30	23	23	21	26	27	26	25	24	21	23	25	22	33	30	31	25	27	24	36	36	35
	35	29	30	24	23	23	27	27	29	23	21	22	26	27	23	31	31	32	27	28	23	38	35	36
	34	31	31	22	21	21	25	25	25	25	23	24	24	25	24	30	35	32	26	26	22	36	34	34
Means	32.55	30.3	30.25	22.35	23	22.25	27.95	26.1	27	23.85	22	21.2	24.9	25.8	24.25	30.75	30.7	31	26.3	26.8	24.3	36.05	34.25	36

## Sheet: Figure 3
	Fig 3A Meristem length The experiment was repeated in three independent biological replicates, each biological replicate was 20 plants
	Col-0			Col-0+0.004nM BL			Col-0+0.04nM BL			Col-0+0.4nM BL			Col-0+4nM BL			upb1-1			upb1-1+0.004nM BL			upb1-1+0.04nM BL			upb1-1+0.4nM BL			upb1-1+4nM BL			35S::UPB1-HA-Flag#3			35S::UPB1-HA-Flag#3+0.004nM BL			35S::UPB1-HA-Flag#3+0.04nM BL			35S::UPB1-HA-Flag#3+0.4nM BL			35S::UPB1-HA-Flag#3+4nM BL			35S::UPB1-HA-Flag#8			35S::UPB1-HA-Flag#8+0.004nM BL
	Repeat1	Repeat2	Repeat3	Repeat1	Repeat2	Repeat3	Repeat1	Repeat2	Repeat3	Repeat1	Repeat2	Repeat3	Repeat1	Repeat2	Repeat3	Repeat1	Repeat2	Repeat3	Repeat1	Repeat2	Repeat3	Repeat1	Repeat2	Repeat3	Repeat1	Repeat2	Repeat3	Repeat1	Repeat2	Repeat3	Repeat1	Repeat2	Repeat3	Repeat1	Repeat2	Repeat3	Repeat1	Repeat2	Repeat3	Repeat1	Repeat2	Repeat3	Repeat1	Repeat2	Repeat3	Repeat1	Repeat2	Repeat3	Repeat1
	315.115	310.026	325.965	320.112	341.052	344.112	381.224	361.002	381.002	255.392	271.008	283.126	241.33	230.114	234.117	391.005	401.058	374.225	389.995	398.168	403.102	471.056	481.026	472.126	260.007	244.015	251.002	200.036	193.062	214.005	230.114	211.036	234.102	241.002	206.989	241.005	251.004	244.128	251.225	277.058	286.995	310.035	277.158	280.004	263.014	234.115	240.158	236.123	216.332
	306.987	306.529	336.526	318.326	331.668	361.026	367.894	349.753	388.226	263.114	263.127	294.172	225.085	241.015	241.083	384.179	412.061	394.853	394.877	401.225	398.004	477.056	471.885	455.664	254.187	234.175	236.078	223.074	198.742	220.017	241.022	227.998	251.117	263.278	214.568	251.741	251.856	239.185	274.156	281.046	284.326	308.367	263.554	257.458	241.089	241.023	236.959	241.025	241.026
	325.189	322.415	341.878	326.963	345.852	344.125	359.885	354.885	374.115	254.038	265.117	270.158	231.774	232.088	251.122	391.025	389.993	384.117	410.025	394.126	384.119	481.005	468.239	461.597	243.012	259.947	243.185	198.065	194.883	210.994	231.058	231.025	240.174	264.852	224.225	253.664	261.741	253.624	265.334	291.228	275.951	310.024	269.369	263.334	244.071	221.887	251.528	251.998	236.025
	331.022	312.065	324.61	331.225	326.996	346.856	376.128	361.449	391.412	244.785	253.128	293.948	236.245	241.007	233.025	394.118	396.885	369.885	406.065	411.025	412.065	491.026	459.963	475.229	261.855	243.015	241.079	188.947	201.362	203.668	225.127	241.744	251.664	251.026	231.754	245.118	246.33	254.772	264.985	267.184	268.639	311.82	286.947	260.963	251.089	235.968	251.667	256.367	228.458
	322.225	298.994	340.118	316.225	315.442	345.227	368.994	347.856	375.856	264.124	260.147	278.159	230.948	230.195	247.008	394.184	384.662	394.284	412.112	402.337	418.774	474.123	463.852	486.227	263.474	239.998	234.958	185.658	217.484	209.945	206.784	235.126	245.878	240.127	234.126	263.669	245.128	234.996	254.174	269.947	271.485	291.005	263.105	274.041	235.614	229.987	245.123	255.125	241.336
	331.025	314.789	325.845	316.987	328.756	351.112	391.205	344.226	368.558	251.02	258.334	299.848	237.041	231.074	254.153	376.334	391.847	367.883	408.951	407.815	401.558	485.227	472.126	463.102	258.951	251.853	234.887	192.806	209.951	229.663	234.115	228.954	235.884	255.884	228.472	264.158	251.889	251.872	268.498	280.335	277.664	286.654	274.095	277.553	253.077	231.026	244.55	236.619	234.745
	318.985	306.885	334.996	337.853	340.552	348.996	371.442	367.441	367.84	264.821	260.003	297.142	241.007	233.052	225.125	385.118	395.885	386.66	416.995	406.339	405.629	480.002	458.992	458.756	244.758	230.854	241.053	199.477	207.423	218.243	233.616	234.158	237.449	240.859	234.126	263.558	264.258	235.654	266.339	291.047	273.697	286.618	286.863	268.941	268.158	221.063	261.025	240.128	224.159
	326.847	312.999	326.963	342.159	351.126	357.662	369.448	356.228	375.116	274.105	271.148	284.156	227.148	241.058	236.118	384.665	386.992	385.326	410.007	394.112	398.478	475.331	436.335	472.123	263.224	244.751	237.844	193.073	220.006	225.074	241.088	241.777	249.871	248.989	241.022	264.221	244.005	256.842	275.648	283.004	281.026	289.334	270.008	278.33	254.105	219.848	226.881	241.008	251.223
	316.998	321.051	326.337	334.636	344.75	358.94	384.15	361.224	368.448	266.964	259.484	277.224	233.005	237.307	237.584	374.8	387.12	374.885	412.008	392.118	399.994	471.025	475.126	461.005	268.956	230.668	239.951	206.007	184.976	230.014	235.276	251.026	251.026	247.114	231.025	257.984	248.667	245.66	251.02	278.159	253.005	296.187	273.314	268.631	247.682	216.995	236.547	235.019	243.005
	305.962	300.006	341.025	341.147	326.85	346.225	371.442	371.04	377.198	264.815	265.128	293.128	230.225	230.114	246.123	376.991	381.447	387.991	388.947	415.849	392.105	481.119	479.852	460.117	241.887	246.951	243.662	208.662	188.635	224.157	241.744	227.421	257.445	251.374	211.225	248.995	253.117	256.127	264.332	280.66	283.708	305.14	263.964	257.364	263.104	225.456	255.026	247.159	245.126
	327.847	305.856	326.225	322.105	355.223	355.128	363.958	364.008	384.226	255.316	257.182	274.518	221.442	233.008	250.227	388.45	391.421	380.91	392.515	384.995	409.187	479.944	485.236	458.044	251.088	255.756	263.875	211.035	199.947	223.105	238.447	228.159	263.156	243.665	217.458	267.663	251.448	253.661	274.859	275.18	274.126	303.116	285.018	268.144	244.85	236.452	214.337	253.945	251.33
	325.884	316.005	324.125	330.114	347.111	347.62	367.885	341.851	381.226	259.847	242.337	280.254	227.814	247.169	244.581	375.943	382.754	397.885	401.068	416.789	398.994	481.699	465.885	469.985	263.042	251.084	235.954	211.77	186.992	218.004	251.026	210.114	246.989	274.881	216.945	245.159	235.664	241.058	264.113	268.941	277.636	295.337	286.346	274.018	256.337	241.087	241.552	237.442	245.612
	316.984	321.552	326.853	319.856	341.156	355.754	374.205	346.949	376.394	263.117	260.455	266.334	241.074	220.174	239.654	391.857	396.189	394.885	406.174	412.963	389.942	467.118	469.477	474.221	279.842	256.337	253.022	200.068	190.084	210.008	241.003	234.174	257.448	253.001	218.209	263.347	251.856	263.337	267.988	274.818	281.041	304.159	281.024	268.459	256.954	243.126	253.125	236.951	249.362
	306.885	318.996	326.225	342.227	320.551	343.618	381.442	355.226	382.449	275.148	273.018	284.102	227.859	236.849	255.852	382.675	384.374	377.84	392.446	410.22	398.841	482.198	469.125	468.229	263.951	251.284	240.014	203.158	206.347	198.007	251.845	230.228	263.115	241.006	230.002	244.845	244.962	262.421	274.616	269.949	277.949	286.645	274.126	271.008	251.087	215.118	264.289	247.846	251.002
	334.528	311.742	342.115	321.228	341.887	356.514	380.441	361.258	388.229	266.312	263.114	269.947	221.887	233.994	263.174	384.118	394.118	368.817	389.626	397.845	411.021	478.852	471.441	476.33	263.417	237.986	236.997	203.664	206.33	196.334	236.552	233.022	243.115	251.248	224.747	250.446	237.824	251.26	259.441	283.337	268.694	298.362	273.028	252.041	259.634	235.845	241.058	237.651	253.615
	317.885	305.529	321.669	326.775	352.854	355.427	361.559	352.226	376.102	250.849	252.223	287.945	236.224	236.958	248.221	384.774	396.753	369.774	394.128	404.996	405.127	469.987	485.259	481.226	268.946	238.994	254.618	197.845	210.745	199.428	244.112	217.184	234.554	263.115	231.074	263.475	263.884	244.775	267.448	281.442	277.369	306.855	267.33	273.227	243.018	218.226	236.528	244.258	244.847
	340.625	300.265	340.221	338.458	326.996	345	374.225	349.965	380.289	270.488	263.117	286.339	241.021	261.447	236.024	382.191	384.669	375.664	396.22	410.228	405.225	482.165	466.336	474.119	281.407	243.337	236.224	182.336	211.023	190.283	240.17	216.339	230.117	247.123	246.988	253.158	264.225	259.843	275.663	275.334	274.863	302.852	280.113	263.041	241.005	234.126	245.992	246.32	249.21
	331.025	321.148	336.221	315.742	347.225	355.189	368.119	357.848	374.885	263.122	263.518	294.518	230.951	227.189	247.158	394.225	375.39	384.551	398.849	417.117	380.006	472.941	458.574	468.558	288.957	244.851	258.186	192.741	205.678	214.061	230.115	241.025	254.226	251.107	231.845	247.556	250.113	259.448	263.007	265.371	276.347	307.148	269.665	256.951	263.003	244.652	250.06	234.956	233.225
	319.857	306.995	337.125	322.201	326.558	338.945	367.994	361.613	386.198	243.117	266.322	286.994	233.614	230.412	233.628	381.228	395.284	394.751	401.006	413.002	408.94	468.33	465.258	484.159	250.021	241.223	241.008	195.337	200.032	211.008	230.159	221.323	244.878	230.445	231.005	263.117	241.059	234.122	245.159	268.958	274.126	299.631	276.822	267.224	244.886	235.628	248.337	235.127	249.615
	332.022	306.775	331.2	319.659	341.226	347.658	366.955	337.885	374.887	260.119	245.527	291.146	227.128	233.14	241.025	376.987	388.952	367.845	411.875	406.528	418.665	472.118	459.948	473.651	233.633	230.028	236.189	186.334	206.339	201.745	241.223	230.187	244.988	233.108	236.945	255.447	245.998	247.553	263.447	273.883	266.337	309.947	276.456	263.557	269.122	234.557	257.148	233.663	257.332
Means	322.695	311.031	331.812	327.2	337.692	350.257	372.43	355.197	378.633	260.531	260.672	284.658	232.141	235.368	243.25	384.743	390.893	381.652	401.694	404.89	401.989	477.116	468.197	469.723	260.231	243.855	242.989	199.005	202.002	212.388	236.23	229.601	246.86	249.66	227.137	255.416	250.251	249.517	264.573	276.844	275.249	300.462	274.915	267.214	252.545	230.809	245.095	242.436	242.329
	Fig 3B Meristem cell number. The experiment was repeated in three independent biological replicates, each biological replicate was 20 plants
	Col-0			Col-0+0.004nM BL			Col-0+0.04nM BL			Col-0+0.4nM BL			Col-0+4nM BL			upb1-1			upb1-1+0.004nM BL			upb1-1+0.04nM BL			upb1-1+0.4nM BL			upb1-1+4nM BL			35S::UPB1-HA-Flag#3			35S::UPB1-HA-Flag#3+0.004nM BL			35S::UPB1-HA-Flag#3+0.04nM BL			35S::UPB1-HA-Flag#3+0.4nM BL			35S::UPB1-HA-Flag#3+4nM BL			35S::UPB1-HA-Flag#8			35S::UPB1-HA-Flag#8+0.004nM BL
	Repeat1	Repeat2	Repeat3	Repeat1	Repeat2	Repeat3	Repeat1	Repeat2	Repeat3	Repeat1	Repeat2	Repeat3	Repeat1	Repeat2	Repeat3	Repeat1	Repeat2	Repeat3	Repeat1	Repeat2	Repeat3	Repeat1	Repeat2	Repeat3	Repeat1	Repeat2	Repeat3	Repeat1	Repeat2	Repeat3	Repeat1	Repeat2	Repeat3	Repeat1	Repeat2	Repeat3	Repeat1	Repeat2	Repeat3	Repeat1	Repeat2	Repeat3	Repeat1	Repeat2	Repeat3	Repeat1	Repeat2	Repeat3	Repeat1
	33	34	29	34	34	30	38	38	34	25	26	26	24	22	22	39	38	38	38	38	38	41	45	45	27	30	28	24	24	26	23	26	25	24	25	27	26	31	27	22	21	21	20	18	18	25	25	25	28
	34	33	31	35	33	29	40	39	36	26	27	25	23	23	23	36	37	37	39	39	39	40	43	44	30	31	26	25	22	24	24	27	26	25	24	25	27	30	25	23	22	20	21	19	19	26	24	29	26
	30	32	32	36	32	28	37	40	38	27	28	24	22	21	24	35	39	39	37	40	38	42	47	48	30	28	28	23	23	25	23	25	27	23	26	26	25	32	29	20	20	20	18	20	17	24	23	26	29
	29	34	30	36	35	29	35	41	34	25	28	25	21	22	23	34	39	36	39	42	39	41	46	44	25	30	28	22	24	26	21	24	25	25	25	28	26	30	24	20	23	21	19	20	18	27	25	27	28
	32	32	29	35	36	31	36	42	35	24	24	26	20	23	21	35	40	35	38	43	36	46	48	43	26	29	24	23	22	26	22	26	24	23	25	29	28	31	28	19	20	19	18	19	18	28	26	25	25
	34	33	28	32	32	29	39	40	36	23	25	28	23	24	22	36	41	36	39	44	39	45	45	42	27	27	25	25	23	28	23	25	23	23	24	27	26	29	25	20	21	19	19	20	16	26	24	28	26
	31	30	29	37	34	32	38	38	33	25	28	25	22	20	23	37	42	38	40	41	37	44	46	45	28	28	26	24	21	26	24	27	24	24	27	25	27	28	28	22	20	20	19	18	18	25	27	26	27
	32	32	30	34	32	33	36	37	34	26	26	26	24	23	24	38	39	39	41	42	40	43	47	46	29	29	29	26	22	27	23	25	25	23	25	26	28	29	26	23	21	23	20	19	17	24	25	25	26
	29	28	31	33	33	34	35	38	32	24	27	27	23	21	25	35	38	39	40	43	38	47	46	47	28	30	27	23	24	28	25	26	26	24	26	28	24	30	29	22	20	22	21	20	19	26	26	26	26
	30	29	32	35	32	29	38	39	35	23	25	25	22	22	23	36	36	35	37	41	39	48	45	45	29	30	26	25	23	25	23	24	27	26	23	25	25	31	25	23	23	21	22	17	18	25	24	27	28
	35	32	33	31	34	31	39	38	32	25	26	26	20	23	23	38	37	36	41	40	36	42	43	42	25	28	25	22	24	23	21	27	25	22	25	27	26	28	26	23	22	22	21	17	16	27	25	25	27
	32	33	34	32	32	32	40	39	36	26	27	26	24	20	21	37	35	36	39	41	38	43	44	43	26	28	26	23	23	23	23	26	24	21	28	26	24	27	28	21	21	20	19	18	17	28	26	26	29
	33	31	32	34	35	33	40	40	32	27	28	24	25	24	22	35	36	37	39	42	37	45	41	46	25	26	27	25	22	24	23	25	26	23	26	25	25	28	27	20	20	22	19	19	15	26	28	28	28
	34	34	30	36	34	32	40	41	34	23	26	27	23	20	24	36	36	38	38	43	36	46	48	45	27	29	25	24	21	27	24	24	23	21	25	28	23	29	28	20	20	20	20	17	16	27	25	26	26
	32	35	31	35	35	31	39	42	35	24	29	26	23	21	25	38	38	37	39	44	39	42	45	46	29	30	28	26	20	26	22	24	25	23	27	27	25	26	28	19	21	21	20	20	18	25	26	27	28
	35	34	28	38	33	29	38	41	35	23	27	28	22	23	23	38	39	38	40	41	40	47	46	42	26	30	29	27	20	25	20	23	24	22	26	26	25	28	25	22	19	19	20	17	17	24	24	25	27
	33	33	29	35	30	29	35	38	35	25	25	25	22	23	24	36	38	36	41	42	40	45	45	43	27	31	28	25	21	26	21	25	26	24	25	25	26	29	27	21	19	19	19	19	17	26	25	26	27
	32	32	29	36	32	30	36	37	36	26	26	26	20	22	23	38	40	38	37	41	36	46	43	47	26	30	26	26	22	27	23	26	25	23	25	28	27	28	28	20	20	19	19	19	18	25	26	28	26
	32	32	30	37	33	29	35	36	32	23	27	24	20	21	21	39	41	37	41	40	38	48	46	45	29	30	27	25	23	25	22	25	26	24	26	25	28	28	25	20	21	20	21	18	18	27	25	29	28
	35	34	29	35	34	29	37	37	34	25	28	27	21	20	24	37	40	39	37	43	36	47	45	46	28	29	29	23	21	26	21	24	24	23	28	26	28	29	28	21	20	21	20	17	17	25	24	28	28
Means	32.35	32.35	30.3	34.8	33.25	30.45	37.55	39.05	34.4	24.75	26.65	25.8	22.2	21.9	23	36.65	38.45	37.2	39	41.5	37.95	44.4	45.2	44.7	27.35	29.15	26.85	24.3	22.25	25.65	22.55	25.2	25	23.3	25.55	26.45	25.95	29.05	26.8	21.05	20.7	20.45	19.75	18.55	17.35	25.8	25.15	26.6	27.15
	Fig 3C Meristem length The experiment was repeated in three independent biological replicates, each biological replicate was 20 plants
	Col-0			Col-0+0.25uM BRZ			Col-0+1uM BRZ			upb1-1			upb1-1+0.25uM BRZ			upb1-1+1uM BRZ			35S::UPB1-HA-Flag#3			35S::UPB1-HA-Flag#3+0.25uM BRZ			35S::UPB1-HA-Flag#3+1uM BRZ			35S::UPB1-HA-Flag#8			35S::UPB1-HA-Flag#8+0.25uM BRZ			35S::UPB1-HA-Flag#8+1uM BRZ
	Repeat1	Repeat2	Repeat3	Repeat1	Repeat2	Repeat3	Repeat1	Repeat2	Repeat3	Repeat1	Repeat2	Repeat3	Repeat1	Repeat2	Repeat3	Repeat1	Repeat2	Repeat3	Repeat1	Repeat2	Repeat3	Repeat1	Repeat2	Repeat3	Repeat1	Repeat2	Repeat3	Repeat1	Repeat2	Repeat3	Repeat1	Repeat2	Repeat3	Repeat1	Repeat2	Repeat3
	320.126	341.126	320.114	296.418	286.963	263.126	253.112	243.663	250.126	412.557	386.336	412.336	356.118	338.126	365.963	311.669	315.664	330.254	245.336	241.236	222.345	210.226	186.396	210.336	165.332	184.336	186.934	263.112	210.228	265.334	191.225	198.639	195.336	152.126	190.225	168.659
	311.247	326.117	304.125	288.632	267.845	248.961	242.123	224.213	243.964	416.636	398.158	423.116	340.128	344.962	374.126	326.418	324.266	321	240.123	215.025	236.985	175.853	200.147	188.754	148.962	162.085	188.65	254.853	234.126	255.128	184.639	201.57	184.265	138.964	175.558	172.335
	302.126	344.216	325.963	274.185	264.963	263.447	251.226	235.961	244.751	409.885	374.558	391.225	334.741	351.206	355.965	309.576	289.667	325.613	251.432	221.367	241.258	186.345	201.324	195.364	144.526	174.25	201.336	260.774	241.987	234.125	201.336	210.225	175.964	153.332	163.447	168.964
	336.784	338.963	315.174	266.336	277.512	241.227	223.843	230.741	263.118	395.663	365.229	386.654	356.962	334.856	348.129	331.025	319.115	330.115	263.225	201.285	246.962	194.267	213.632	174.556	170.126	156.246	196.34	249.558	251.632	233.478	221.036	213.664	166.629	140.244	152.969	173.336
	322.529	342.987	299.865	256.984	270.112	253.961	241.005	215.448	264.998	383.127	359.884	374.884	334.758	365.227	355.964	324.126	324.961	329.987	236.128	220.659	245.781	182.447	188.456	184.154	177.448	149.88	165.998	243.321	230.114	246.963	210.346	215.118	174.256	153.669	148.663	184.225
	310.125	330.224	294.536	276.448	269.636	245.326	231.663	231.663	247.336	387.645	359	395.124	336.964	346.962	367.852	322.843	305.962	326.886	239.741	224.128	264.158	182.62	187.654	185.967	134.652	175.456	175.412	240.256	232.002	236.123	198.996	208.445	184.336	136.962	175.664	168.449
	311.337	316.856	310.287	266.945	289.996	274.102	242.498	234.693	230.118	372.129	374.668	397.549	333.665	351.885	348.995	336.947	298.639	341.102	234.587	210.536	243.669	180.225	164.962	172.447	152.968	165.448	163.225	238.336	216.334	258.498	186.457	216.856	158.964	145.854	152.964	167.964
	322.162	326.947	320.552	281.326	289.114	233.332	231.758	241.227	243.679	384.696	365.915	384.992	341.852	362.148	335.122	305.824	288.756	351.958	241.025	238.857	247.981	194.897	158.753	186.965	146.662	157.885	182.127	251.369	250.117	263.012	185.126	223.014	179.632	163.125	177.853	165.369
	318.964	326.447	317.589	280.963	290.224	251.664	227.052	210.345	265.951	391.296	378.741	391.225	329.992	364.751	364.227	298.664	299.645	330.226	230.118	226.458	230.147	190.148	201.421	175.487	152.741	152.961	175.964	241.002	246.329	233.425	178.456	206.334	180.159	133.421	166.326	157.964
	298.663	329.654	324.966	276.984	263.177	249.998	243.116	198.669	233.657	410.223	384.112	384.997	356.968	362.112	354.851	284.983	324.112	341.225	241.852	236.963	243.665	169.883	187.546	182.664	163.128	158.853	177.853	239.227	226.856	261.557	183.224	205.189	160.486	136.24	152.96	158.992
	289.445	331.026	311.225	299.882	263.945	263.127	229.849	209.667	241.206	401.225	369.884	389.988	351.753	334.962	333.158	309.885	326.965	316.856	254.663	241.512	244.741	174.552	213.057	183.964	135.961	146.369	162.452	246.852	230.125	230.174	185.447	196.448	193.645	148.965	150.664	177.663
	316.256	325.126	318.127	274.631	274.529	250.223	226.331	206.223	263.963	410.339	358.741	377.649	352.778	346.852	341.028	322.145	303.284	326.657	251.966	236.123	228.854	195.984	186.554	185.662	177.458	162.754	188.963	258.114	241.257	233.654	186.625	196.885	185.337	156.748	178.967	159.849
	322.411	328.741	310.123	286.964	268.297	248.961	241.227	213.665	233.598	413.228	366.749	376.881	362.151	329.964	344.612	320.164	306.964	318.964	235.857	230.225	241.227	174.256	198.664	192.412	162.49	165.885	172.052	236.964	236.969	251.887	184.253	198.885	174.528	134.962	165.223	167.846
	326.951	322.426	298.667	284.126	294.881	251.276	250.174	208.987	240.227	388.906	381.442	369.441	340.128	334.754	352.128	298.854	318.994	345.997	263.117	223.226	263.148	167.945	182.634	183.42	150.449	162.331	168.964	256.987	210.225	264.251	178.962	176.964	163.489	148.369	167.964	182.412
	334.175	326.455	296.845	267.663	263.118	244.136	231.785	231.552	253.841	385.129	382.182	394.228	343.257	349.856	365.962	299.459	298.47	342.006	263.118	210.224	251.205	189.664	175.445	190.24	162.128	175.428	185.663	264.338	211.334	256.957	175.663	185.663	166.425	154.885	180.662	192.457
	332.162	329.847	322.653	259.964	255.747	234.962	242.665	216.962	241.447	377.61	386.998	384.663	328.965	338.417	374.255	392.156	310.228	334.258	235.47	236.321	236.214	198.663	168.884	186.753	160.263	163.209	194.257	259.984	231.337	233.102	184.965	194.856	162.117	163.206	184.332	169.853
	320.558	348.754	326.995	255.327	263.341	265.334	230.541	231.775	251.336	394.118	357.694	391.227	337.559	359.452	364.962	361.442	319.645	341.026	226.965	233.336	223.654	199.754	152.884	195.235	147.964	154.662	163.442	263.127	209.664	253.162	198.357	199.528	159.845	144.225	165.123	168.997
	316.989	344.961	347.981	268.941	251.278	233.846	231.624	234.995	230.226	399.901	366.102	395.947	330.216	355.189	367.583	298.458	320.227	314.362	224.857	216.524	251.417	198.654	163.205	199.665	154.966	148.756	198.447	255.847	225.187	238.756	195.336	209.458	186.24	153.224	172.156	185.224
	315.667	362.174	334.775	255.875	244.548	237.549	221.127	241.206	242.123	387.528	381.206	398.921	359.854	340.217	366.429	299.665	326.331	321.228	226.334	236.224	233.148	201.92	178.996	184.226	152.901	149.668	192.364	263.128	203.968	230.328	174.559	206.741	174.339	144.962	169.653	163.745
	302.757	351.423	320.663	269.417	263.951	246.654	240.696	232.663	265.775	392.119	371.954	378.994	356.984	352.198	351.284	325.664	310.232	306.741	235.128	215.369	223.102	200.198	195.448	177.546	142.165	142.853	198.473	236.964	224.125	231.85	198.365	214.056	184.225	152.332	172.345	176.445
Means	316.572	334.724	316.061	274.401	270.659	250.061	236.671	224.716	247.572	395.698	373.478	390.002	344.29	348.205	356.63	318.998	311.606	329.823	242.052	225.78	240.983	188.425	185.303	186.791	155.165	160.466	181.946	251.206	228.196	245.588	190.169	203.927	175.511	147.791	168.186	171.537
	Fig 3D Meristem cell number The experiment was repeated in three independent biological replicates, each biological replicate was 20 plants
	Col-0			Col-0+0.25uM BRZ			Col-0+1uM BRZ			upb1-1			upb1-1+0.25uM BRZ			upb1-1+1uM BRZ			35S::UPB1-HA-Flag#3			35S::UPB1-HA-Flag#3+0.25uM BRZ			35S::UPB1-HA-Flag#3+1uM BRZ			35S::UPB1-HA-Flag#8			35S::UPB1-HA-Flag#8+0.25uM BRZ			35S::UPB1-HA-Flag#8+1uM BRZ
	Repeat1	Repeat2	Repeat3	Repeat1	Repeat2	Repeat3	Repeat1	Repeat2	Repeat3	Repeat1	Repeat2	Repeat3	Repeat1	Repeat2	Repeat3	Repeat1	Repeat2	Repeat3	Repeat1	Repeat2	Repeat3	Repeat1	Repeat2	Repeat3	Repeat1	Repeat2	Repeat3	Repeat1	Repeat2	Repeat3	Repeat1	Repeat2	Repeat3	Repeat1	Repeat2	Repeat3
	33	33	29	29	27	25	26	21	26	38	41	38	32	34	35	32	30	33	23	26	26	21	19	20	18	18	19	26	25	27	20	21	19	16	18	18
	32	35	28	28	28	27	23	22	25	39	42	39	35	35	36	31	32	34	24	28	24	20	20	19	16	19	18	25	26	28	22	22	21	17	19	19
	31	32	27	27	26	26	24	20	26	36	39	36	36	36	34	32	31	32	25	27	25	20	21	21	17	20	18	27	24	29	19	24	20	15	17	20
	32	31	31	26	25	26	23	23	25	35	38	37	34	33	37	33	33	35	22	25	27	21	18	22	18	16	18	25	25	26	20	23	22	16	16	21
	34	30	30	29	26	24	23	19	23	37	39	36	32	32	35	34	34	32	21	23	25	22	22	20	19	15	21	26	26	25	21	23	21	19	19	22
	35	32	30	29	28	25	26	21	24	38	36	35	33	32	36	32	29	34	22	25	26	19	18	23	15	17	19	24	23	27	23	24	19	15	17	22
	34	33	32	25	27	22	23	22	22	36	38	36	34	34	32	34	28	32	23	24	24	18	20	22	16	16	20	24	24	28	19	21	20	19	19	21
	32	34	31	26	26	25	22	23	23	39	37	38	31	35	36	33	30	35	22	26	25	18	20	21	15	18	20	25	27	26	18	22	18	15	18	20
	33	35	33	25	25	23	23	20	24	36	39	37	32	36	33	32	31	31	24	27	28	17	22	19	17	19	22	27	25	25	19	23	16	16	16	21
	35	32	32	27	28	27	24	19	25	36	38	36	34	37	35	30	32	32	25	28	26	18	20	17	18	16	21	26	26	25	19	24	15	14	19	21
	32	30	32	26	27	26	22	23	26	37	39	36	35	35	36	29	30	32	24	26	27	21	21	18	16	17	18	25	25	26	18	23	15	17	19	18
	32	31	30	24	28	25	21	24	23	38	41	35	36	36	32	33	32	34	23	28	25	20	22	19	15	18	18	26	25	28	20	22	16	17	20	17
	33	32	31	26	25	24	22	22	25	35	42	38	35	32	33	29	30	32	20	27	26	20	17	18	15	15	19	28	26	27	21	20	17	15	17	16
	35	35	30	28	24	25	23	23	26	36	39	39	34	35	36	30	32	33	21	28	28	23	18	20	18	16	19	27	24	26	22	23	19	16	18	16
	33	33	32	27	26	22	25	21	26	39	40	39	35	36	34	28	31	30	22	25	24	22	20	21	16	19	18	28	23	28	23	21	18	14	18	17
	32	34	30	26	29	23	23	22	23	34	37	40	32	34	35	29	30	32	23	26	25	22	19	17	15	15	20	26	26	26	22	19	19	15	20	15
	31	34	30	29	28	25	24	23	25	37	36	40	34	35	36	31	32	32	24	24	26	23	18	18	15	16	19	24	24	27	20	23	18	13	18	18
	32	30	32	28	26	26	23	23	26	35	38	38	35	32	35	28	29	33	25	25	28	21	18	21	17	18	22	25	25	29	21	23	20	15	17	16
	30	34	31	26	25	24	24	23	21	38	39	39	36	33	36	29	29	34	21	26	27	18	19	19	16	16	21	26	26	28	20	21	20	16	18	17
	30	32	29	29	26	23	23	23	22	39	40	41	32	35	35	33	31	30	23	27	26	20	20	18	15	15	18	27	27	27	21	22	21	18	20	19
	32.55	32.6	30.5	27	26.5	24.65	23.35	21.85	24.3	36.9	38.9	37.65	33.85	34.35	34.85	31.1	30.8	32.6	22.85	26.05	25.9	20.2	19.6	19.65	16.35	16.95	19.4	25.85	25.1	26.9	20.4	22.2	18.7	15.9	18.15	18.7
	Fig 3G Primary root length The experiment was repeated in three independent biological replicates, each biological replicate was 20 plants
	Col-0			upb1-1			det2-1			det2-1/upb1-1			bri1-5			bri1-5/upb1-1			BES1-RNAi			BES1-RNAi/upb1-1			bin2-1(+/-)			bin2-1(+/-)/upb1-1			bin2-1(+/+)			bin2-1(+/+)/upb1-1			bin2-3bil1bil2			bin2-3bil1bil2/upb1-1
	Repeat1	Repeat2	Repeat3	Repeat1	Repeat2	Repeat3	Repeat1	Repeat2	Repeat3	Repeat1	Repeat2	Repeat3	Repeat1	Repeat2	Repeat3	Repeat1	Repeat2	Repeat3	Repeat1	Repeat2	Repeat3	Repeat1	Repeat2	Repeat3	Repeat1	Repeat2	Repeat3	Repeat1	Repeat2	Repeat3	Repeat1	Repeat2	Repeat3	Repeat1	Repeat2	Repeat3	Repeat1	Repeat2	Repeat3	Repeat1	Repeat2	Repeat3
	1.553	1.559	1.669	1.997	2.312	2.261	0.559	0.625	0.754	1.226	1.228	0.958	1.026	1.225	1.112	1.265	1.442	1.336	0.855	1.026	0.912	1.556	1.625	1.452	1.025	1.252	1.232	1.786	1.986	1.658	0.665	0.667	0.445	0.996	0.946	0.882	2.012	1.689	1.996	2.116	2.132	2.361
	1.489	1.471	1.623	1.948	2.335	2.312	0.563	0.842	0.623	1.354	1.321	0.984	1.003	1.023	1.034	1.334	1.569	1.415	0.962	1.013	0.989	1.458	1.558	1.436	1.203	1.114	1.282	1.668	2.023	1.829	0.754	0.684	0.526	0.865	1.002	1.024	1.998	1.558	1.589	2.315	1.998	2.335
	1.539	1.594	1.841	2.156	2.166	1.988	0.428	0.663	0.768	1.389	1.102	1.112	1.036	1.006	1.145	1.427	1.558	1.556	1.023	0.886	0.958	1.632	1.447	1.42	1.224	1.322	1.065	1.874	1.998	1.869	0.485	0.785	0.662	0.994	1.013	0.689	1.789	1.674	1.776	2.225	1.996	2.614
	1.568	1.582	1.725	2.034	2.018	1.967	0.612	0.729	0.667	1.117	1.326	1.263	0.995	1.094	0.996	1.552	1.684	1.369	1.005	1.005	0.991	1.775	1.323	1.335	1.265	1.116	1.112	1.765	1.658	1.996	0.523	0.559	0.741	1.002	1.085	0.784	1.886	1.842	1.853	2.347	2.013	2.124
	1.492	1.427	1.659	2.216	1.997	2.118	0.624	0.563	0.585	1.134	1.247	1.051	0.867	1.028	0.857	1.659	1.223	1.378	0.995	1.023	1.023	1.626	1.574	1.326	1.119	1.214	1.329	1.639	1.559	1.935	0.589	0.664	0.512	1.023	0.986	0.994	1.963	1.945	1.662	2.225	2.006	2.335
	1.551	1.643	1.584	2.301	2.084	2.23	0.612	0.741	0.647	1.225	1.328	1.062	0.884	1.105	1.123	1.389	1.524	1.322	0.956	1.112	0.881	1.459	1.642	1.302	1.184	1.126	1.487	1.554	1.668	1.872	0.681	0.853	0.626	0.114	0.884	0.668	1.858	1.663	1.884	2.31	2.214	2.412
	1.563	1.469	1.652	2.054	2.006	1.967	0.538	0.753	0.662	1.302	1.416	1.112	0.882	1.012	1.115	1.663	1.423	1.443	0.849	1.265	0.782	1.335	1.335	1.42	1.235	1.012	1.417	1.675	1.948	1.775	0.741	0.669	0.529	1.056	0.862	0.649	1.787	1.745	1.653	2.118	2.32	2.236
	1.612	1.626	1.567	2.218	1.994	2.265	0.701	0.669	0.681	1.205	1.325	1.028	0.847	1.056	0.998	1.324	1.436	1.665	0.996	1.149	0.962	1.554	1.298	1.28	1.225	1.332	1.326	1.628	1.863	1.764	0.556	0.614	0.639	1.112	0.915	0.873	1.689	1.652	1.774	2.224	2.226	2.338
	1.664	1.539	1.729	2.148	2.068	2.325	0.522	0.612	0.772	1.214	1.413	1.132	0.965	0.995	1.224	1.332	1.475	1.295	1.052	1.028	0.856	1.568	1.296	1.269	0.986	1.265	1.218	1.84	1.775	1.663	0.625	0.582	0.714	0.995	0.954	0.743	1.992	1.847	1.668	2.336	2.115	2.128
	1.539	1.578	1.485	2.065	2.332	2.331	0.735	0.678	0.529	1.285	1.227	0.985	0.991	0.962	1.056	1.345	1.264	1.663	1.046	0.912	0.991	1.336	1.334	1.334	1.195	1.224	1.332	1.636	1.664	1.622	0.638	0.632	0.753	0.884	0.887	0.618	1.689	1.669	1.852	2.112	2.085	2.309
	1.458	1.662	1.685	2.263	2.347	2.295	0.458	0.735	0.774	1.265	1.256	1.089	0.821	0.869	0.985	1.228	1.379	1.614	1.123	0.986	0.648	1.448	1.254	1.331	0.846	1.326	1.225	1.845	1.685	1.751	0.541	0.515	0.552	1.956	0.864	1.025	1.841	1.582	1.735	2.178	2.069	2.175
	1.602	1.358	1.557	2.319	2.241	2.318	0.619	0.664	0.619	1.349	1.304	1.077	1.114	0.814	1.026	1.665	1.326	1.352	0.912	1.126	0.667	1.495	1.43	1.382	1.147	1.259	1.47	1.941	1.723	1.912	0.614	0.663	0.616	1.032	0.915	0.885	1.947	1.879	1.669	2.006	2.331	2.184
	1.609	1.674	1.633	2.227	2.324	2.296	0.714	0.825	0.824	1.226	1.268	1.241	1.105	0.865	0.887	1.552	1.348	1.337	0.826	0.915	0.842	1.754	1.554	1.457	1.12	1.334	1.262	1.685	1.667	1.861	0.663	0.442	0.449	1.075	0.995	0.918	1.965	1.695	1.993	2.063	2.117	2.312
	1.509	1.623	1.592	2.016	2.158	2.314	0.659	0.671	0.516	1.263	1.269	0.885	1.16	0.945	0.984	1.334	1.259	1.378	1.121	0.965	0.667	1.662	1.295	1.463	1.235	1.241	1.341	1.839	1.629	1.994	0.627	0.618	0.482	0.884	0.845	0.856	1.653	1.885	1.787	1.889	2.164	2.332
	1.524	1.538	1.648	1.886	2.364	2.185	0.586	0.826	0.847	1.102	1.432	0.956	0.785	0.879	1.023	1.447	1.318	1.225	0.945	0.947	0.725	1.336	1.349	1.552	1.069	1.026	1.114	1.745	1.663	2.003	0.498	0.514	0.487	0.849	0.963	1.006	1.985	1.962	1.566	1.986	2.275	2.306
	1.582	1.669	1.669	1.985	1.916	2.366	0.638	0.758	0.663	1.389	1.238	1.224	0.864	1.026	1.298	1.446	1.398	1.296	0.982	0.869	0.663	1.557	1.365	1.336	0.994	1.029	1.482	1.665	1.784	2.141	0.585	0.753	0.552	0.758	0.814	1.025	1.996	1.983	1.664	1.969	1.963	2.009
	1.745	1.675	1.485	1.997	2.227	2.304	0.565	0.776	0.629	1.055	1.452	1.154	0.788	1.112	1.112	1.353	1.474	1.328	0.778	0.969	0.914	1.883	1.557	1.469	1.103	0.998	1.336	1.674	1.669	1.659	0.562	0.715	0.663	0.718	1.102	1.084	1.847	1.668	1.648	2.221	1.987	2.365
	1.687	1.745	1.794	2.028	2.014	2.205	0.742	0.644	0.581	1.247	1.236	1.211	0.948	1.233	1.157	1.355	1.335	1.345	0.864	0.823	1.003	1.664	1.52	1.464	1.227	0.969	1.257	1.683	1.652	1.758	0.754	0.669	0.619	0.663	1.029	1.104	1.963	1.994	2.001	2.312	2.064	2.112
	1.548	1.624	1.683	2.226	2.21	2.339	0.552	0.811	0.663	1.236	1.135	1.245	1.002	0.956	1.114	1.558	1.246	1.523	0.951	0.894	0.895	1.584	1.305	1.668	1.248	0.948	1.357	1.759	1.841	1.665	0.583	0.582	0.528	0.994	0.923	0.998	1.626	1.997	2.112	2.114	2.225	2.224
	1.752	1.641	1.594	2.326	2.256	2.418	0.533	0.625	0.754	1.219	1.334	0.885	1.105	0.989	1.158	1.594	1.458	1.663	1.053	0.857	0.987	1.642	1.337	1.457	1.225	1.065	1.112	1.668	1.685	1.595	0.649	0.649	0.559	1.087	0.927	0.945	1.758	1.854	1.995	2.116	2.078	2.447
Means	1.5793	1.58485	1.6437	2.1205	2.16845	2.2402	0.598	0.7105	0.6779	1.2401	1.29285	1.0827	0.9594	1.0097	1.0702	1.4411	1.40695	1.42515	0.9647	0.9885	0.8678	1.5662	1.4199	1.40765	1.14375	1.1586	1.2878	1.72845	1.757	1.8161	0.61665	0.64145	0.5827	0.95285	0.94555	0.8885	1.8622	1.78915	1.79385	2.1591	2.1189	2.2829
	Fig 3H Primary root length The experiment was repeated in three independent biological replicates, each biological replicate was 20 plants
	Col-0			upb1-1			det2-1			det2-1/upb1-1			bri1-5			bri1-5/upb1-1			BES1-RNAi			BES1-RNAi/upb1-1			bin2-1(+/-)			bin2-1(+/-)/upb1-1			bin2-1(+/+)			bin2-1(+/+)/upb1-1			bin2-3bil1bil2			bin2-3bil1bil2/upb1-1
	Repeat1	Repeat2	Repeat3	Repeat1	Repeat2	Repeat3	Repeat1	Repeat2	Repeat3	Repeat1	Repeat2	Repeat3	Repeat1	Repeat2	Repeat3	Repeat1	Repeat2	Repeat3	Repeat1	Repeat2	Repeat3	Repeat1	Repeat2	Repeat3	Repeat1	Repeat2	Repeat3	Repeat1	Repeat2	Repeat3	Repeat1	Repeat2	Repeat3	Repeat1	Repeat2	Repeat3	Repeat1	Repeat2	Repeat3	Repeat1	Repeat2	Repeat3
	298.667	328.119	347.987	394.551	396.117	411.023	223.336	229.663	231.005	247.963	277.114	293.102	256.124	234.115	247.225	263.126	302.114	268.445	263.228	286.336	271.964	283.122	311.025	271.112	263.121	302.115	267.145	341.005	326.227	331.224	209.987	231.001	228.126	263.225	256.963	267.112	363.225	361.223	341.225	366.223	410.225	411.112
	315.225	316.558	332.458	388.556	401	402.156	241.112	218.662	241.852	255.456	265.263	302.025	263.963	245.326	254.123	224.589	296.325	287.269	241.002	275.168	255.86	275.994	305.62	284.962	267.963	298.637	266.852	326.665	318	363.227	221.032	228.362	240.268	245.963	223.421	278.964	374.115	342.117	336.337	384.669	388.226	421.005
	309.448	322.339	332.125	377.859	394.225	399.256	210.003	245.285	232.128	274.118	263.231	275.965	263.119	253.126	263	236.874	274.115	291.447	223.963	266.448	267.458	276.174	314.227	268.447	270.943	288.967	294.558	359.748	348.339	341.252	231.005	201.225	253.116	247.126	251.854	263.114	356.982	344.887	354.965	356.951	387.986	399.145
	326.875	319.487	316.228	366.952	388.947	384.127	209.637	232.125	209.276	263.965	241.025	284.126	244.753	266.189	243.258	231.456	263.239	264.962	245.127	274.112	244.257	269.458	288.654	291.425	276.115	289.964	283.227	362.412	327.856	336.127	221.24	241.978	245.332	266.847	255.963	284.417	344.856	364.951	366.128	375.448	396.129	382.998
	331.946	306.963	305.223	396.859	368.554	398.657	233.144	230.114	243.112	285.126	236.339	283	251.426	265.964	247.128	242.108	284.751	284.362	264.112	263.286	261.529	286.331	298.263	263.117	289.964	278.465	264.815	347.449	348.964	312.445	215.126	234.226	241.22	239.356	246.775	269.448	356.748	356.885	364.745	361.259	384.557	399.558
	328.742	344.852	298.664	357.448	394.885	407.459	221.22	227.294	245.857	291.224	265.126	277.846	238.965	235.775	265.326	263.229	267.123	306.117	235.785	284.995	247.665	296.154	288.675	268.958	288.667	275.991	266.754	341.127	366.751	324.226	234.251	230.226	228.195	255.998	231.058	277.639	355.668	361.224	364.865	374.856	386.119	387.456
	322.006	322.754	317.885	366.947	376.842	384.632	226.112	235.361	231.124	263.228	255.668	268.759	237.661	264.128	247.336	278.948	268.441	310.002	264.125	295.116	263.884	275.446	288.126	288.475	289.456	266.754	269.458	346.225	364.275	327.215	241.118	241.227	224.365	247.982	240.117	255.445	374.223	347.882	346.771	364.961	375.663	381.224
	311.747	330.964	309.442	374.128	369.883	378.995	218.954	251.852	253.226	269.154	274.128	286.128	254.752	263.245	245.221	267.458	269.447	289.996	284.173	255.668	262.227	264.775	277.585	286.332	298.226	288.631	284.624	334.117	322.107	334.179	227.664	235.948	234.557	243.857	251.103	263.129	346.112	361.442	364.884	384.662	396.459	377.956
	322.442	325.227	299.663	366.527	361.228	397.858	216.337	244.125	248.995	267.261	263.259	286.447	263.452	250.124	267.884	266.885	263.554	284.664	277.996	273.665	254.885	251.441	294.228	294.227	274.854	266.448	291.884	326.964	314.025	336.482	253.224	221.873	236.954	237.986	265.332	267.448	355.224	354.781	341.552	394.128	376.885	372.854
	315.663	331.027	299.856	365.123	362.852	396.152	217.336	218.123	223.112	266.775	258.99	268.128	266.335	266.334	268.99	274.126	279.856	275.445	284.115	275.321	264.128	274.158	311.025	298.852	276.851	266.986	284.226	322.758	322.417	250.117	234.954	231.667	241.586	256.756	241.558	283.964	346.754	364.952	366.995	356.327	391.425	389.452
	327.845	332.128	306.557	374.228	369.994	377.869	223.964	241.332	253.227	285.293	264.775	265.889	244.852	255.678	24.117	284.963	277.659	268.117	267.449	267.128	255.322	263.945	308.179	300.127	265.332	294.75	275.843	326.054	355.662	328.417	210.04	224.332	233.845	264.125	264.219	268.149	356.258	366.114	357.448	362.227	386.852	362.118
	322.746	336.852	298.649	381.821	388.659	390.994	215.857	236.854	236.524	267.145	266.117	273.226	247.123	243.11	266.321	255.984	268.843	269.336	269.989	272.652	242.117	271.005	321.259	292.228	276.423	296.287	267.457	338.257	317.085	318.665	241.007	231.005	248.326	233.447	265.334	284.226	349.185	352.877	349.117	361.024	399.441	367.994
	326.118	341.127	306.569	388.447	397.459	395.236	231.028	221.335	214.316	255.128	253.12	254.226	245.129	275.442	275.128	267.451	276.645	274.961	263.825	284.275	235.226	283.114	288.746	290.227	263.118	274.661	296.334	339.885	324.115	328.339	208.554	241.236	255.259	264.258	261.754	274.853	374.968	361.227	326.445	384.966	358.667	368.952
	316.229	325.962	324.117	361.559	391.225	412.227	210.117	227.964	230.025	246.961	263.702	268.181	253.116	266.326	264.884	266.127	288.697	299.662	261.247	255.884	234.668	265.227	289.948	281.224	286.334	277.329	287.885	322.778	328.962	342.447	226.228	225.336	223.557	249.851	244.112	263.614	351.872	355.968	338.664	385.226	401.226	388.128
	366.125	335.128	307.184	377.484	394.576	413.481	236.22	230.557	220.118	265.123	258.455	265.852	250.226	275.665	263.021	266.338	294.223	301.024	266.339	263.775	246.128	281.229	295.752	302.006	275.447	278.441	265.337	349.864	311.754	364.852	234.128	214.257	248.123	266.984	235.227	294.265	354.661	344.756	366.257	387.569	412.306	377.669
	332.273	336.339	322.824	368.882	401.237	402.965	210.005	235.128	210.057	247.863	264.856	276.964	241.037	267.114	277.448	241.852	278.229	308.995	285.337	266.118	260.117	266.748	289.998	304.285	266.331	276.994	258.954	352.027	302.665	337.22	244.297	213.667	244.336	276.54	230.261	275.316	368.954	348.995	350.148	364.332	385.967	376.883
	314.227	343.128	309.117	376.085	408.227	391.128	213.741	234.857	209.661	269.955	238.127	277.558	246.108	263.336	236.118	267.123	267.458	296.257	276.485	273.114	260.255	296.663	299.647	301.206	266.417	303.001	277.661	311.226	318.886	342.118	246.118	241.552	243.236	264.853	235.856	234.275	368.745	361.223	372.854	355.968	366.554	399.128
	322.117	305.178	310.452	366.994	399.447	396.227	231.228	231.228	220.283	277.844	266.882	267.458	265.753	254.128	257.441	266.458	294.621	306.668	274.118	276.335	263.127	288.774	302.128	289.557	263.127	298.668	288.949	340.114	326.557	310.257	223.556	236.633	261.552	261.227	244.116	263.114	378.854	366.225	365.442	374.112	398.994	366.225
	332.021	311.449	311.662	368.554	378.963	378.995	212.115	241.521	221.224	281.41	247.451	271.322	255.664	243.447	265.284	255.784	277.854	289.224	267.994	274.118	266.335	268.452	309.227	284.221	255.336	268.886	274.631	331.624	327.994	311.226	234.759	225.445	234.742	267.884	245.853	245.32	377.998	347.854	379.854	365.228	392.558	384.273
	332.996	331.026	322.123	374.128	368.752	382.117	212.227	240.969	232.326	280.225	255.851	267.654	263.714	263.558	253.22	235.441	266.854	298.227	256.887	266.855	254.883	266.19	275.556	278.665	275.326	285.448	288.955	334.227	364.125	311.984	236.851	214.112	263.546	265.742	241.227	247.663	374.128	365.884	348.958	344.756	394.775	394.885
Means	323.773	327.33	313.939	374.657	385.654	395.078	220.685	233.717	230.372	268.061	258.974	275.693	252.664	257.606	246.624	257.816	278.002	288.759	263.665	272.518	255.602	275.22	297.893	286.983	274.468	283.871	277.777	337.726	331.838	327.601	229.757	228.265	241.512	256	246.605	268.074	361.476	356.573	355.183	370.245	389.551	385.451
	Fig 3I Mersitem cell number The experiment was repeated in three independent biological replicates, each biological replicate was 20 plants
	Col-0			upb1-1			det2-1			det2-1/upb1-1			bri1-5			bri1-5/upb1-1			BES1-RNAi			BES1-RNAi/upb1-1			bin2-1(+/-)			bin2-1(+/-)/upb1-1			bin2-1(+/+)			bin2-1(+/+)/upb1-1			bin2-3bil1bil2			bin2-3bil1bil2/upb1-1
	Repeat1	Repeat2	Repeat3	Repeat1	Repeat2	Repeat3	Repeat1	Repeat2	Repeat3	Repeat1	Repeat2	Repeat3	Repeat1	Repeat2	Repeat3	Repeat1	Repeat2	Repeat3	Repeat1	Repeat2	Repeat3	Repeat1	Repeat2	Repeat3	Repeat1	Repeat2	Repeat3	Repeat1	Repeat2	Repeat3	Repeat1	Repeat2	Repeat3	Repeat1	Repeat2	Repeat3	Repeat1	Repeat2	Repeat3	Repeat1	Repeat2	Repeat3
	33	35	29	38	41	40	26	26	22	27	27	24	28	23	24	28	29	31	26	25	24	32	29	27	24	30	28	31	32	33	19	24	22	24	24	27	34	35	36	40	40	38
	33	33	31	36	40	35	26	25	21	28	26	23	29	24	25	29	28	28	25	26	26	31	31	26	25	31	29	32	34	35	18	19	23	23	25	26	31	34	35	39	38	41
	32	32	33	37	39	36	28	24	24	25	25	25	27	22	26	27	29	29	27	27	23	32	26	28	26	33	30	33	35	37	21	18	24	25	27	28	32	35	34	38	35	39
	32	34	30	39	38	35	24	23	25	26	28	24	26	24	25	25	31	27	23	24	22	30	25	29	28	30	31	33	36	35	22	18	25	26	26	25	35	33	36	36	36	38
	34	31	32	38	39	37	25	22	24	23	26	26	25	21	24	26	30	28	22	26	25	29	26	26	23	29	32	34	32	36	20	17	22	28	24	26	36	32	35	38	35	36
	32	32	32	41	39	35	23	22	23	25	27	27	28	26	21	24	31	29	24	24	26	28	27	28	24	28	29	33	32	34	20	19	21	27	27	25	34	33	37	37	37	37
	30	32	32	38	40	36	22	23	25	24	28	23	26	22	23	28	30	31	25	28	23	29	24	27	27	28	27	32	34	38	21	22	20	26	25	28	31	35	36	39	36	40
	29	30	29	36	41	38	21	24	24	26	25	24	27	23	25	26	30	32	24	26	24	28	29	26	23	26	26	32	35	35	18	21	22	28	26	30	35	36	35	36	35	40
	32	31	32	35	38	37	24	22	21	25	26	25	25	24	23	27	29	30	26	25	25	27	30	29	24	28	25	34	36	36	19	23	23	24	28	26	35	34	36	35	38	41
	33	34	29	37	41	38	24	23	23	27	24	23	28	25	24	25	28	30	23	24	26	29	31	28	27	29	27	35	31	34	17	24	21	23	24	28	36	34	38	40	39	41
	32	32	28	38	40	35	25	25	24	26	23	24	26	23	26	24	30	31	22	22	23	31	31	29	25	29	26	31	35	32	22	22	23	25	25	28	34	35	36	35	34	39
	29	33	29	39	40	36	26	26	23	25	29	23	27	24	25	28	29	28	24	23	24	30	29	30	25	28	30	35	30	35	21	21	20	24	26	29	35	32	35	39	38	39
	31	30	32	36	40	37	23	24	22	27	25	26	28	25	24	29	29	29	23	26	25	33	28	24	24	29	30	34	32	34	20	23	24	26	28	27	31	33	36	38	40	38
	32	32	32	35	39	38	22	23	23	28	28	24	25	26	27	30	28	30	25	25	26	28	29	25	26	28	26	32	31	36	20	22	23	26	27	29	32	35	37	39	41	36
	32	30	33	38	39	36	24	27	25	25	27	27	26	24	25	31	30	31	23	23	27	29	30	27	29	31	28	33	32	35	21	20	23	23	26	30	36	37	35	40	35	37
	31	32	31	38	40	37	23	22	24	24	26	23	28	23	26	28	31	32	25	24	23	28	31	28	27	30	29	32	30	33	22	20	21	22	27	26	35	36	36	37	36	39
	30	34	32	37	38	39	22	21	23	26	25	25	27	25	24	29	29	30	26	22	25	29	32	26	25	32	27	31	31	35	20	23	22	23	25	30	32	35	37	39	35	39
	29	31	32	39	37	35	24	24	23	25	26	28	26	21	23	29	28	31	27	26	22	29	28	29	28	30	26	34	34	36	21	21	23	24	24	26	36	34	38	41	34	40
	31	32	32	35	38	36	25	23	21	27	27	27	25	24	27	29	30	28	23	27	24	31	27	30	26	31	25	32	32	36	23	23	21	26	23	25	34	33	34	39	38	41
	34	32	31	36	37	37	26	23	23	28	27	25	24	23	22	30	31	29	22	26	22	32	28	31	29	32	26	30	30	35	22	22	23	26	26	26	32	33	36	38	39	41
Means	31.55	32.1	31.05	37.3	39.2	36.65	24.15	23.6	23.15	25.85	26.25	24.8	26.55	23.6	24.45	27.6	29.5	29.7	24.25	24.95	24.25	29.75	28.55	27.65	25.75	29.6	27.85	32.65	32.7	35	20.35	21.1	22.3	24.95	25.65	27.25	33.8	34.2	35.9	38.15	36.95	39
[truncated: 11 more columns]

## Sheet: Fig 4
	Fig 4D Primary root length The experiment was repeated in three independent biological replicates, each biological replicate was 20 plants
	Col-0			35S::UPB1-HA-Flag			bin2-1(+/-)			35S::UPB1-HA-Flag/bin2-1(+/-)			bin2-1(+/+)			35S::UPB1-HA-Flag/bin2-1(+/+)			bin2-3bil1bil2			35S::UPB1-HA-Flag/bin2-3bil1bil2
	Repeat1	Repeat2	Repeat3	Repeat1	Repeat2	Repeat3	Repeat1	Repeat2	Repeat3	Repeat1	Repeat2	Repeat3	Repeat1	Repeat2	Repeat3	Repeat1	Repeat2	Repeat3	Repeat1	Repeat2	Repeat3	Repeat1	Repeat2	Repeat3
	1.623	1.589	1.669	1.056	1.023	1.102	1.114	0.988	1.066	0.754	0.912	0.694	0.712	0.531	0.714	0.426	0.632	0.356	1.964	2.013	1.984	1.115	1.115	1.263
	1.552	1.663	1.527	0.978	1.098	0.986	1.225	0.959	1.118	0.668	0.665	0.885	0.608	0.662	0.662	0.581	0.512	0.441	1.885	2.006	1.996	1.362	1.326	1.114
	1.705	1.714	1.608	0.958	0.788	0.886	1.324	1.11	1.224	0.512	0.852	0.756	0.559	0.475	0.653	0.443	0.602	0.326	1.619	1.985	2.002	1.423	1.224	1.269
	1.442	1.548	1.704	0.886	0.964	0.947	1.402	1.056	1.237	0.674	0.764	0.914	0.521	0.628	0.516	0.321	0.571	0.423	1.842	1.694	2.123	1.159	1.267	1.384
	1.489	1.446	1.548	0.942	0.852	0.865	1.302	1.094	1.349	0.821	0.795	0.866	0.443	0.593	0.485	0.356	0.425	0.456	1.695	1.856	1.886	1.234	1.352	1.125
	1.446	1.667	1.802	1.023	0.864	0.914	1.414	0.998	1.118	0.763	0.886	0.85	0.616	0.568	0.652	0.378	0.398	0.353	1.924	1.775	1.859	1.131	1.119	1.336
	1.358	1.524	1.445	1.114	0.951	0.725	1.265	1.243	1.336	0.884	0.914	0.741	0.623	0.671	0.663	0.402	0.692	0.312	1.663	1.862	1.778	1.525	1.325	1.262
	1.524	1.632	1.563	1.023	0.966	0.867	1.298	1.026	1.302	0.712	0.786	0.753	0.462	0.583	0.598	0.458	0.482	0.374	1.558	1.682	1.912	1.204	1.306	1.118
	1.536	1.721	1.528	1.067	0.862	0.85	1.302	1.118	1.305	0.923	0.859	0.684	0.489	0.662	0.574	0.467	0.514	0.529	1.672	1.559	1.989	1.326	1.257	0.958
	1.557	1.666	1.563	0.889	0.958	0.941	1.308	1.164	1.264	0.755	0.678	0.782	0.659	0.598	0.516	0.556	0.528	0.334	1.964	1.683	1.847	1.552	1.236	0.996
	1.478	1.448	1.62	0.966	0.812	0.881	1.071	1.225	1.118	0.714	0.741	0.683	0.503	0.642	0.802	0.539	0.447	0.351	1.885	1.914	1.689	1.342	1.224	1.186
	1.385	1.524	1.609	0.942	1.205	0.867	1.118	1.264	1.169	0.732	0.753	0.912	0.541	0.774	0.614	0.615	0.661	0.432	1.839	1.638	2.116	1.261	1.256	1.132
	1.664	1.612	1.554	0.931	0.969	0.94	1.139	1.305	1.324	0.684	0.816	0.824	0.507	0.726	0.552	0.355	0.458	0.458	1.694	1.576	1.987	1.352	1.238	1.334
	1.371	1.54	1.753	0.886	0.989	0.775	1.247	1.274	1.118	0.612	0.845	0.786	0.512	0.703	0.498	0.328	0.492	0.558	1.529	1.994	1.859	1.227	1.321	1.256
	1.558	1.472	1.558	0.957	0.863	0.856	1.364	1.236	1.162	0.845	0.966	0.985	0.506	0.619	0.475	0.374	0.487	0.573	1.853	1.862	1.985	1.448	1.198	1.212
	1.584	1.609	1.459	0.998	1.085	0.994	1.119	1.054	1.204	0.629	0.763	0.885	0.651	0.684	0.496	0.441	0.462	0.319	1.879	1.867	2.006	1.281	1.169	1.326
	1.665	1.449	1.659	0.914	0.886	0.915	1.417	1.118	1.228	0.553	0.729	0.862	0.552	0.525	0.512	0.423	0.611	0.526	1.684	1.885	2.154	1.369	1.326	1.021
	1.523	1.638	1.742	0.863	0.951	0.962	1.112	1.169	1.239	0.653	0.654	0.843	0.658	0.619	0.741	0.425	0.532	0.384	1.753	1.754	1.785	1.342	1.345	1.302
	1.358	1.562	1.533	1.125	0.963	0.885	1.109	1.645	1.174	0.594	0.722	0.887	0.694	0.639	0.589	0.417	0.557	0.331	1.954	1.669	1.998	1.323	1.268	1.226
	1.664	1.602	1.446	1.023	0.987	1.032	1.267	1.362	1.405	0.612	0.736	0.766	0.673	0.554	0.589	0.613	0.526	0.385	1.687	1.629	1.892	1.248	1.298	1.362
Means	1.5241	1.5813	1.5945	0.97705	0.9518	0.9095	1.24585	1.1704	1.223	0.7047	0.7918	0.8179	0.57445	0.6228	0.59505	0.4459	0.52945	0.41105	1.77715	1.79515	1.94235	1.3112	1.2585	1.2091
	Fig 4E Mersitem length The experiment was repeated in three independent biological replicates, each biological replicate was 20 plants
	Col-0			35S::UPB1-HA-Flag			bin2-1(+/-)			35S::UPB1-HA-Flag/bin2-1(+/-)			bin2-1(+/+)			35S::UPB1-HA-Flag/bin2-1(+/+)			bin2-3bil1bil2			35S::UPB1-HA-Flag/bin2-3bil1bil2
	Repeat1	Repeat2	Repeat3	Repeat1	Repeat2	Repeat3	Repeat1	Repeat2	Repeat3	Repeat1	Repeat2	Repeat3	Repeat1	Repeat2	Repeat3	Repeat1	Repeat2	Repeat3	Repeat1	Repeat2	Repeat3	Repeat1	Repeat2	Repeat3
	331.026	325.126	292.656	263.225	223.014	244.916	298.639	263.114	283.665	198.226	226.332	245.123	210.226	228.637	253.112	221.036	196.329	194.225	341.225	339.754	341.225	300.127	310.254	312.006
	325.126	315.229	312.308	255.126	215.62	253.269	286.945	275.22	274.017	205.336	232.118	244.187	221.362	234.966	262.745	201.309	201.336	198.365	361.986	356.851	356.987	316.854	289.665	308.952
	310.275	306.743	322.145	264.951	234.756	236.127	312.004	281.223	284.663	211.442	211.229	239.968	241.256	235.778	236.472	211.068	210.742	201.334	354.782	346.269	369.996	323.661	302.554	281.417
	311.265	336.965	316.853	244.102	253.984	244.256	291.857	256.947	271.425	208.659	214.885	255.443	229.187	210.392	231.026	198.728	206.554	180.878	350.557	355.174	367.852	308.964	278.644	316.558
	323.118	342.228	314.129	230.661	244.536	247.996	268.456	251.112	255.127	198.638	212.977	232.474	235.421	236.201	235.856	186.698	218.778	203.616	340.961	348.962	355.123	302.118	294.631	305.115
	324.256	320.256	327.448	240.551	242.175	245.635	278.963	243.127	268.945	189.654	221.026	232.853	221.227	228.554	244.753	192.367	206.324	214.962	351.223	346.757	378.852	299.845	299.856	289.674
	334.226	328.951	326.854	230.714	235.315	243.726	282.552	274.853	277.458	192.026	205.664	244.715	213.263	237.485	251.016	199.664	196.556	178.996	364.225	341.232	366.494	296.847	294.126	286.664
	341.125	326.854	325.754	234.518	224.127	253.123	267.457	267.964	263.554	188.635	210.123	230.229	204.326	231.027	235.118	205.327	182.147	175.365	331.002	374.201	355.782	296.669	276.455	278.663
	362.257	306.744	316.448	233.655	235.118	264.753	255.964	285.336	284.116	197.854	209.458	224.812	211.174	224.661	226.338	231.026	194.886	184.853	350.954	359.338	349.128	306.762	280.141	281.428
	344.129	315.226	326.128	263.114	234.256	244.852	268.853	269.994	277.125	190.868	211.006	223.007	263.746	242.332	235.645	203.115	186.992	194.267	342.887	345.887	366.337	309.114	268.664	277.942
	326.225	329.1	317.259	263.187	225.118	236.128	296.147	285.797	270.899	203.112	205.338	210.853	244.162	246.969	231.774	206.337	189.976	203.961	351.229	355.622	359.875	325.145	275.332	281.753
	334.618	322.556	311.262	233.012	218.993	233.633	268.756	278.451	267.908	215.677	205.626	235.627	232.025	238.95	243.229	211.983	178.692	207.656	356.964	333.741	380.224	326.945	269.852	302.91
	342.012	327.854	308.552	235.621	216.883	240.628	268.884	263.988	260.882	212.118	212.378	242.238	230.749	210.227	255.412	216.334	213.005	181.332	329.985	352.267	362.878	316.853	296.342	298.335
	326.361	326.221	306.227	237.128	237.554	244.22	277.636	257.128	255.783	210.228	198.963	228.932	235.664	218.634	263.124	220.374	207.558	179.856	356.887	346.962	352.944	319.887	290.742	284.559
	330.228	310.279	316.284	228.964	224.881	260.855	269.887	244.072	286.951	208.124	199.775	241.128	236.852	233.537	224.965	196.332	213.363	198.457	336.995	365.275	343.854	306.852	290.853	286.657
	315.292	316.859	309.226	235.339	226.669	233.612	278.991	266.882	293.657	204.657	222.117	236.85	237.445	236.854	243.62	291.857	206.338	176.329	346.578	361.247	361.952	298.457	284.662	294.339
	330.664	314.218	306.147	263.114	227.845	235.361	275.841	267.339	268.345	189.336	234.252	230.636	213.221	234.875	244.753	199.668	204.552	184.257	344.962	355.288	364.852	299.326	297.365	285.285
	305.998	325.615	302.182	255.326	235.112	251.753	267.334	244.912	280.221	210.379	210.862	233.442	239.112	263.657	236.224	205.337	210.337	166.864	352.247	361.223	378.753	314.128	296.993	287.224
	325.224	326.447	295.267	261.375	236.851	244.335	265.128	268.945	267.125	199.663	228.258	247.128	210.378	233.512	238.945	206.332	211.126	194.363	346.974	354.172	366.441	293.336	294.336	305.625
	316.249	309.158	284.336	263.123	241.225	251.427	284.112	266.753	269.332	188.459	243.125	246.961	204.745	236.334	247.851	210.335	202.335	168.459	352.663	340.19	357.663	294.875	298.263	300.81
Means	327.984	321.631	311.873	246.84	231.702	245.53	278.22	265.658	273.06	201.155	215.776	236.33	226.777	233.179	242.099	210.761	201.896	189.42	348.264	352.021	361.861	307.838	289.486	293.296
	Fig 4F Mersitem cell bumber The experiment was repeated in three independent biological replicates, each biological replicate was 20 plants
	Col-0			35S::UPB1-HA-Flag			bin2-1(+/-)			35S::UPB1-HA-Flag/bin2-1(+/-)			bin2-1(+/+)			35S::UPB1-HA-Flag/bin2-1(+/+)			bin2-3bil1bil2			35S::UPB1-HA-Flag/bin2-3bil1bil2
	Repeat1	Repeat2	Repeat3	Repeat1	Repeat2	Repeat3	Repeat1	Repeat2	Repeat3	Repeat1	Repeat2	Repeat3	Repeat1	Repeat2	Repeat3	Repeat1	Repeat2	Repeat3	Repeat1	Repeat2	Repeat3	Repeat1	Repeat2	Repeat3
	29	32	31	25	27	26	31	26	26	23	21	24	25	22	20	22	17	21	36	36	33	29	31	26
	31	34	30	24	28	28	30	23	27	21	22	25	26	21	21	24	16	22	34	35	32	31	29	25
	32	33	29	26	26	25	29	24	28	20	24	26	23	20	23	23	18	23	35	33	34	30	30	27
	33	35	32	23	25	24	28	25	29	23	19	23	24	24	24	25	19	21	37	36	36	30	31	28
	29	31	31	22	28	26	26	26	28	22	29	22	25	25	19	20	21	19	32	37	35	31	29	27
	34	30	30	24	24	25	27	28	25	19	21	25	26	22	18	21	20	18	32	34	37	28	31	26
	32	29	33	21	23	27	28	27	24	29	20	26	22	25	21	22	23	16	33	33	32	27	28	25
	32	29	34	22	25	25	29	26	28	20	20	24	23	24	23	23	22	19	31	35	36	26	27	26
	32	34	31	23	26	26	30	24	26	20	23	23	24	20	20	24	21	18	32	37	34	25	26	28
	33	30	30	24	27	24	31	23	28	21	19	25	21	21	22	19	16	17	36	34	35	28	29	29
	32	31	32	25	25	26	27	25	25	20	18	21	22	22	21	18	18	18	36	32	36	26	31	30
	34	33	34	26	26	25	25	27	24	19	17	20	25	25	20	21	17	19	35	35	32	28	28	31
	30	34	35	27	24	23	26	25	28	18	18	23	26	24	19	18	16	21	36	36	35	27	29	30
	31	32	32	23	26	27	28	26	26	19	19	24	27	21	28	20	15	22	37	37	33	29	30	30
	32	34	30	22	27	28	29	27	25	20	20	19	25	23	19	20	19	20	35	38	34	26	31	29
	29	31	30	24	25	26	30	28	26	19	21	21	27	23	19	21	20	20	37	36	35	28	28	25
	29	30	29	23	26	23	31	28	28	22	22	22	26	25	20	22	18	21	38	35	31	26	27	26
	30	33	29	23	27	24	30	27	26	23	20	23	28	25	21	20	15	23	36	36	30	29	26	25
	31	29	31	24	25	25	32	26	28	21	21	22	25	22	23	21	16	21	37	37	32	31	26	26
	32	32	30	23	28	26	29	27	24	20	23	24	23	23	21	23	17	20	35	36	35	30	29	28
Means	31.35	31.8	31.15	23.7	25.9	25.45	28.8	25.9	26.45	20.95	20.85	23.1	24.65	22.85	21.1	21.35	18.2	19.95	35	35.4	33.85	28.25	28.8	27.35

## Sheet: Fig 5
	Fig 5D
	Repeat1						Repeat2							Repeat3
	Target	Sample	Cq1	Cq2	Cq3	Mean Cq		Target	Sample	Cq1	Cq2	Cq3	Mean Cq		Target	Sample	Cq1	Cq2	Cq3	Mean Cq
	Actin	Col-0	19.41	19.2	19.38	19.33		Actin	Col-0	19.55	19.54	19.77	19.62		Actin	Col-0	19.65	19.32	18.38	19.45
	Actin	pUPB1::UPB1-HA-Flag/upb1-1	19.23	19.25	19.51	19.33		Actin	pUPB1::UPB1-HA-Flag/upb1-1	18.94	19.38	19.43	19.25		Actin	pUPB1::UPB1-HA-Flag/upb1-1	19.21	19.44	19.43	19.36
	Actin	pUPB1::UPB1S37AS41A-HA-Flag/upb1-1	19.88	19.84	19.53	19.75		Actin	pUPB1::UPB1S37AS41A-HA-Flag/upb1-1	19.47	19.68	19.74	19.63		Actin	35S::UPB1-HA-Flag#8	19.56	19.52	19.33	19.47
	Target	Sample	Cq1	Cq2	Cq3	Mean Cq		Target	Sample	Cq1	Cq2	Cq3	Mean Cq		Target	Sample	Cq1	Cq2	Cq3	Mean Cq
	UPB1	Col-0	30.11	30.27	29.98	30.12		UPB1	Col-0	30.56	30.67	30.42	30.55		UPB1	Col-0	30.22	30.29	30.18	30.23
	UPB1	pUPB1::UPB1-HA-Flag/upb1-1	26.14	25.98	26.54	26.22		UPB1	pUPB1::UPB1-HA-Flag/upb1-1	26.47	26.21	26.37	26.35		UPB1	pUPB1::UPB1-HA-Flag/upb1-1	26.53	26.35	26.47	26.45
	UPB1	pUPB1::UPB1S37AS41A-HA-Flag/upb1-1	26.75	26.52	26.92	26.73		UPB1	pUPB1::UPB1S37AS41A-HA-Flag/upb1-1	26.44	26.69	26.73	26.62		UPB1	pUPB1::UPB1S37AS41A-HA-Flag/upb1-1	26.11	26.33	26.28	26.24
	Fig 5F Primary root length The experiment was repeated in three independent biological replicates, each biological replicate was 20 plants
	Col-0			upb1-1			pUPB1::UPB1-HA-Flag/upb1-1			pUPB1::UPB1S37AS41A-HA-Flag/upb1-1			bin2-1(+/-)			pUPB1::UPB1S37AS41A-HA-Flag/upb1-1/bin2-1(+/+)			bin2-1(+/+)			pUPB1::UPB1S37AS41A-HA-Flag/upb1-1/bin2-1(+/+)
	Repeat1	Repeat2	Repeat3	Repeat1	Repeat2	Repeat3	Repeat1	Repeat2	Repeat3	Repeat1	Repeat2	Repeat3	Repeat1	Repeat2	Repeat3	Repeat1	Repeat2	Repeat3	Repeat1	Repeat2	Repeat3	Repeat1	Repeat2	Repeat3
	1.447	1.569	1.667	2.118	2.126	2.069	1.853	1.536	1.62	1.956	2.053	2.069	1.052	1.321	1.223	1.805	1.886	1.754	0.714	0.712	0.672	1.023	0.994	0.945
	1.529	1.678	1.584	2.063	2.306	2.225	1.924	1.612	1.349	2.013	2.005	1.865	1.123	1.125	1.262	1.689	1.748	1.687	0.625	0.744	0.558	0.995	0.863	1.023
	1.672	1.448	1.502	2.225	2.224	2.321	1.665	1.742	1.447	2.114	2.215	1.959	0.956	1.229	1.127	1.572	1.695	1.759	0.564	0.653	0.569	1.026	0.765	0.839
	1.553	1.523	1.632	2.047	2.081	2.41	1.754	1.632	1.52	2.063	1.986	2.065	0.963	0.91	1.036	1.6	1.884	1.963	0.825	0.582	0.448	0.963	1.054	1.063
	1.648	1.647	1.549	2.321	2.321	2.198	1.668	1.505	1.602	1.989	1.895	2.221	0.891	0.998	1.223	1.852	1.942	2.036	0.623	0.556	0.465	0.885	0.825	0.775
	1.345	1.512	1.384	2.132	1.985	2.364	1.821	1.495	1.382	1.857	1.759	2.061	1.224	1.286	0.984	1.753	1.687	1.886	0.557	0.498	0.498	0.776	0.884	0.864
	1.584	1.63	1.465	2.526	1.947	2.189	1.639	1.639	1.409	1.865	1.998	2.116	1.162	0.946	0.952	1.659	1.882	1.894	0.549	0.685	0.595	0.851	1.056	0.825
	1.669	1.507	1.714	2.302	1.962	2.337	1.577	1.408	1.652	1.948	2.063	1.998	1.354	1.147	1.267	1.884	1.904	1.688	0.528	0.552	0.623	0.862	1.063	0.771
	1.354	1.608	1.663	2.085	2.035	2.284	1.498	1.659	1.558	2.006	2.21	1.759	1.227	1.053	0.954	1.753	1.775	1.964	0.721	0.632	0.712	0.954	0.874	0.832
	1.355	1.663	1.625	2.284	2.158	2.362	1.657	1.558	1.534	2.136	2.058	2.223	1.238	0.994	1.224	1.651	1.623	1.752	0.468	0.651	0.632	0.863	0.986	0.984
	1.624	1.645	1.756	1.958	2.269	2.117	1.748	1.776	1.365	2.059	2.214	2.015	1.115	0.893	1.112	1.558	1.682	1.852	0.552	0.558	0.594	1.005	0.951	0.612
	1.478	1.687	1.634	1.954	2.314	2.335	1.85	1.732	1.581	2.224	2.312	2.063	1.186	1.106	1.068	1.743	1.774	1.841	0.663	0.499	0.548	1.062	0.986	0.862
	1.524	1.758	1.629	1.811	2.311	2.331	1.662	1.845	1.624	1.965	2.269	2.114	1.102	1.347	1.067	1.702	1.782	1.663	0.741	0.572	0.661	1.114	0.967	0.845
	1.623	1.559	1.408	2.098	2.227	2.321	1.701	1.576	1.337	2.084	2.157	2.21	1.334	1.223	1.114	1.865	1.749	1.757	0.658	0.613	0.674	1.017	0.804	0.669
	1.508	1.673	1.629	2.231	2.365	2.248	1.639	1.773	1.442	2.114	2.106	2.036	1.125	1.204	0.983	1.708	1.902	1.663	0.623	0.578	0.528	0.889	1.063	0.959
	1.621	1.543	1.723	2.095	2.143	2.157	1.686	1.691	1.456	2.215	2.331	2.12	1.095	1.234	1.203	1.923	1.686	1.684	0.802	0.519	0.559	0.962	0.957	1.052
	1.722	1.484	1.554	2.069	2.225	2.124	1.552	1.586	1.628	1.984	2.204	2.023	0.998	1.228	1.227	1.857	1.584	1.694	0.659	0.622	0.632	0.863	0.928	0.857
	1.703	1.529	1.602	2.224	2.169	2.174	1.825	1.622	1.637	1.848	2.058	2.126	0.963	1.116	1.258	1.655	1.765	1.778	0.775	0.417	0.664	0.778	0.881	0.995
	1.729	1.641	1.845	2.315	2.325	2.121	1.698	1.744	1.395	1.956	2.125	2.469	0.987	1.343	1.317	1.845	1.669	1.883	0.668	0.446	0.619	0.996	0.813	0.998
	1.556	1.527	1.362	2.267	2.128	2.098	1.775	1.558	1.497	1.872	2.119	1.884	0.933	1.268	1.245	1.632	1.687	1.686	0.525	0.508	0.69	0.947	0.966	0.882
Means	1.5622	1.59155	1.59635	2.15625	2.18105	2.23925	1.7096	1.63445	1.50175	2.0134	2.10685	2.0698	1.1014	1.14855	1.1423	1.7353	1.7653	1.7942	0.642	0.57985	0.59705	0.94155	0.934	0.8826
	Fig 5G Meristem length The experiment was repeated in three independent biological replicates, each biological replicate was 20 plants
	Col-0			upb1-1			pUPB1::UPB1-HA-Flag/upb1-1			pUPB1::UPB1S37AS41A-HA-Flag/upb1-1			bin2-1(+/-)			pUPB1::UPB1S37AS41A-HA-Flag/upb1-1/bin2-1(+/+)			bin2-1(+/+)			pUPB1::UPB1S37AS41A-HA-Flag/upb1-1/bin2-1(+/+)
	Repeat1	Repeat2	Repeat3	Repeat1	Repeat2	Repeat3	Repeat1	Repeat2	Repeat3	Repeat1	Repeat2	Repeat3	Repeat1	Repeat2	Repeat3	Repeat1	Repeat2	Repeat3	Repeat1	Repeat2	Repeat3	Repeat1	Repeat2	Repeat3
	323.125	309.962	298.631	392.125	402.113	391.886	289.966	316.245	330.587	371.259	401.229	362.125	278.963	259.336	295.663	296.336	309.526	320.115	243.115	226.336	241.002	277.263	263.163	256.366
	306.283	320.13	330.125	368.594	395.664	382.943	310.247	322.025	296.245	345.269	385.465	367.956	275.654	286.442	267.914	289.741	324.129	330.256	232.227	213.126	236.335	251.363	251.226	241.994
	320.746	318.852	296.934	377.568	381.259	400.853	322.661	335.963	306.225	355.127	362.174	371.224	266.368	277.636	265.337	290.125	326.254	309.558	230.206	205.663	216.954	291.442	247.962	247.998
	294.862	322.128	302.126	384.126	386.518	375.966	312.987	344.126	291.426	384.951	386.965	353.117	265.549	268.141	274.225	311.558	319.863	298.269	238.226	209.576	235.856	263.758	256.963	236.85
	322.416	326.961	311.085	366.965	368.948	371.854	322.635	319.114	302.184	362.227	362.841	352.961	285.661	267.228	263.124	306.174	330.229	286.977	213.758	216.954	242.112	259.853	264.551	253.126
	330.526	331.226	324.159	376.845	382.118	388.456	326.128	316.278	296.853	387.147	370.961	344.756	256.363	263.336	279.998	304.156	341.269	312.114	236.129	220.258	240.132	254.112	259.951	263.774
	309.879	326.965	316.854	391.852	375.964	387.546	306.264	304.997	293.456	369.996	378.858	361.129	248.956	291.105	288.556	310.626	320.116	308.668	240.335	214.563	233.229	266.753	238.664	245.663
	326.845	341.227	309.964	404.125	381.459	366.964	311.525	296.861	302.316	355.124	386.511	376.961	273.125	282.557	279.448	292.148	311.123	311.952	235.124	196.335	248.651	258.992	232.852	262.88
	322.963	325.85	324.742	406.961	384.987	382.517	316.774	329.616	296.967	372.663	392.662	335.127	261.377	260.287	266.482	311.424	296.987	335.228	229.846	195.962	246.852	264.118	261.947	255.949
	317.457	307.332	321.002	399.127	366.852	356.964	298.669	310.228	313.225	349.187	367.23	356.968	265.559	287.321	249.987	290.237	299.665	326.117	223.61	204.556	236.661	263.901	286.557	238.851
	330.124	309.652	305.639	380.226	381.229	371.228	286.456	334.159	306	355.724	386.159	366.182	260.17	275.665	285.222	309.986	315.122	321.528	198.556	221.128	210.336	273.662	264.125	246.774
	314.853	334.127	322.741	374.256	355.984	370.264	311.998	309.987	299.854	370.239	375.421	372.425	263.274	284.559	263.339	311.742	342.851	306.228	199.962	206.961	212.336	253.914	234.789	254.951
	299.861	322.564	300.637	366.912	385.742	365.188	322.871	315.985	295.129	377.446	366.954	360.294	284.595	281.026	280.112	298.225	330.285	314.823	201.332	219.664	219.954	263.854	233.448	263.283
	302.331	330.257	299.638	368.45	369.842	395.985	306.029	322.554	289.667	368.259	366.998	366.557	273.112	269.951	291.245	289.472	322.222	336.963	226.339	195.662	244.228	257	226.119	241.334
	311.752	315.964	286.986	364.923	371.249	366.857	318.504	326.963	305.117	366.963	380.129	364.229	269.332	276.332	263.336	296.948	326.263	334.218	205.853	205	236.129	249.663	234.746	251.228
	308.964	311.255	309.664	376.448	397.459	361.225	322.126	316.962	312.442	369.854	392.416	344.965	287.863	243.661	291.336	310.224	299.875	322.963	221.336	189.664	236.224	268.283	210.326	234.628
	319.954	322.969	305.128	361.263	365.984	368.962	306.125	331.58	305.92	379.961	399.887	352.366	271.324	285.654	267.214	301.229	302.009	331.226	218.698	219.448	230.552	267.443	207.853	234.753
	322.775	314.127	306.774	387.962	386.969	376.557	327.565	342.857	306.958	375.854	388.654	356.662	258.951	295.898	285.23	305	315.884	316.755	224.126	216.338	231.229	269.851	244.112	251.324
	326.901	306.965	309.462	394.825	374.536	360.118	324.229	322.129	294.227	366.102	376.559	345.963	257.885	279.668	291.447	297.118	320.663	309.862	219.653	231.227	221.552	264.226	203.229	253.221
	306.885	309.882	291.226	377.156	389.459	386.849	314.662	309.964	296.853	376.983	369.994	355.121	264.753	268.954	263.558	298.745	318.557	305.747	226.664	236.911	232.127	253.951	243.335	236.332
Means	315.975	320.42	308.676	381.035	380.217	376.459	312.921	321.43	302.083	368.017	379.903	358.354	268.442	275.238	275.639	301.061	318.645	316.978	223.255	212.267	232.623	263.67	243.296	248.564
	Fig 5H Meristem cell number The experiment was repeated in three independent biological replicates, each biological replicate was 20 plants
	Col-0			upb1-1			pUPB1::UPB1-HA-Flag/upb1-1			pUPB1::UPB1S37AS41A-HA-Flag/upb1-1			bin2-1(+/-)			pUPB1::UPB1S37AS41A-HA-Flag/upb1-1/bin2-1(+/+)			bin2-1(+/+)			pUPB1::UPB1S37AS41A-HA-Flag/upb1-1/bin2-1(+/+)
	Repeat1	Repeat2	Repeat3	Repeat1	Repeat2	Repeat3	Repeat1	Repeat2	Repeat3	Repeat1	Repeat2	Repeat3	Repeat1	Repeat2	Repeat3	Repeat1	Repeat2	Repeat3	Repeat1	Repeat2	Repeat3	Repeat1	Repeat2	Repeat3
	29	33	32	36	37	39	30	29	31	37	37	36	29	26	28	29	32	32	20	23	19	29	29	25
	29	32	34	38	39	37	32	28	32	38	36	38	26	27	25	28	32	30	23	24	21	31	28	26
	31	34	32	37	38	40	31	30	34	39	39	37	28	28	26	29	33	31	21	25	20	32	26	23
	32	32	31	36	36	38	29	31	35	36	39	39	27	29	27	34	30	30	23	26	23	30	27	24
	30	30	34	35	39	39	30	29	31	36	37	36	28	30	27	28	29	29	20	24	22	29	30	25
	32	31	33	36	37	40	29	30	32	39	35	36	29	31	26	28	28	31	22	21	21	28	25	26
	33	29	29	37	38	37	31	29	34	38	36	38	28	30	25	29	28	29	24	20	20	26	26	22
	30	32	31	35	36	40	29	28	35	35	39	39	31	29	26	30	29	37	19	23	23	25	24	23
	31	35	34	37	35	35	33	27	32	37	40	39	28	28	24	31	30	32	22	21	21	28	25	28
	32	34	29	38	39	41	32	29	30	36	41	40	30	29	25	32	31	35	23	23	22	27	26	29
	32	33	31	35	40	36	33	28	36	38	40	38	31	31	26	32	32	36	24	23	23	28	27	26
	34	34	34	36	39	38	31	26	35	39	39	42	26	28	24	33	33	34	23	24	20	25	26	25
	31	35	34	37	38	39	29	28	34	35	38	39	28	29	25	30	35	34	21	25	21	28	28	27
	32	32	32	38	39	40	28	30	34	36	39	38	27	31	27	32	32	33	22	26	23	29	27	28
	30	33	33	36	40	41	30	31	32	37	37	40	25	28	28	28	30	35	20	21	22	27	29	28
	32	30	33	35	41	40	31	28	31	38	36	43	26	29	27	31	31	36	21	20	18	26	28	27
	32	31	32	38	39	39	32	29	32	35	39	38	29	28	26	27	30	34	23	19	19	25	26	29
	30	32	30	39	38	38	32	28	33	36	38	35	25	26	23	33	29	33	20	23	18	28	27	27
	30	32	34	40	37	39	33	29	32	37	36	36	25	27	26	32	32	35	24	22	21	29	28	25
	31	32	35	38	36	37	31	30	35	39	39	37	26	25	27	27	32	36	22	21	23	28	26	26
Means	31.15	32.3	32.35	36.85	38.05	38.65	30.8	28.85	33	37.05	38	38.2	27.6	28.45	25.9	30.15	30.9	33.1	21.85	22.7	21	27.9	26.9	25.95

## Sheet: Fig 6
Fig 6C
Wild-type
Repeat1							Repeat2							Repeat3
Target	Sample	Cq1	Cq2	Cq3	Mean Cq		Target	Sample	Cq1	Cq2	Cq3	Mean Cq		Target	Sample	Cq1	Cq2	Cq3	Mean Cq
TA3	GFP	34.62	34.38	34.51	34.5		TA3	GFP	34.25	34.65	34.33	34.41		TA3	GFP	35.61	35.24	35.35	35.4
TA3	BES1	35.11	35.26	35.36	35.24		TA3	BES1	35.98	36.04	36.05	36.02		TA3	BES1	35.16	34.97	34.88	35
P1 fragment	GFP	37.24	37.65	37.51	37.47		P1 fragment	GFP	36.95	37.12	36.88	36.98		P1 fragment	GFP	37.86	37.96	37.81	37.88
P1 fragment	BES1	38.56	38.14	38.26	38.32		P1 fragment	BES1	38.21	38.51	38.24	38.32		P1 fragment	BES1	38.02	37.65	37.73	37.8
P2 fragment	GFP	36.94	37.05	37.22	37.07		P2 fragment	GFP	38.12	38.06	38.44	38.21		P2 fragment	GFP	38.33	38.14	38.25	38.24
P2 fragment	BES1	37.44	37.56	37.74	37.58		P2 fragment	BES1	39.19	39.34	39.55	39.36		P2 fragment	BES1	38.21	37.86	37.96	38.01
P3 fragment	GFP	37.06	37.54	37.33	37.31		P3 fragment	GFP	37.98	37.65	37.88	37.84		P3 fragment	GFP	38.96	38.78	38.65	38.79
P3 fragment	BES1	38.31	38.22	38.1	38.21		P3 fragment	BES1	39.22	39.65	39.48	39.45		P3 fragment	BES1	38.36	38.65	38.49	38.5
P4 fragment	GFP	37.61	37.52	37.43	37.52		P4 fragment	GFP	37.41	37.23	37.33	37.32		P4 fragment	GFP	37.95	37.84	37.51	37.77
P4 fragment	BES1	35.76	35.92	35.84	35.84		P4 fragment	BES1	36.19	36.35	36.54	36.36		P4 fragment	BES1	34.69	34.93	34.84	34.82

## Sheet: Fig 7
	Fig 7E Primary root length The experiment was repeated in three independent biological replicates, each biological replicate was 20 plants
	Col-0			upb1-1			pre-amiR/pre3			pre-amiR/pre3/upb1-1			35S::UPB1-HA-Flag			35S::PRE2-GFP/35S::UPB1-HA-Flag			25S::PRE3-GFP/35S::UPB1-HA-Flag
	Repeat1	Repeat2	Repeat3	Repeat1	Repeat2	Repeat3	Repeat1	Repeat2	Repeat3	Repeat1	Repeat2	Repeat3	Repeat1	Repeat2	Repeat3	Repeat1	Repeat2	Repeat3	Repeat1	Repeat2	Repeat3
	1.442	1.498	1.623	2.337	2.069	2.065	1.326	1.115	1.052	1.697	1.663	1.528	0.986	0.865	0.963	1.442	1.562	1.449	1.425	1.114	1.225
	1.598	1.665	1.394	2.619	2.118	2.332	1.334	1.326	1.116	1.668	1.528	1.663	0.992	0.983	0.896	1.368	1.449	1.508	1.462	1.056	1.364
	1.663	1.745	1.623	2.354	2.312	2.426	1.12	1.125	1.033	1.762	1.64	1.472	1.228	0.917	0.965	1.429	1.539	1.628	1.553	1.314	1.289
	1.857	1.584	1.472	2.632	2.068	2.337	1.326	1.312	1.224	1.684	1.509	1.675	1.115	0.865	1.024	1.356	1.329	1.355	1.237	1.023	1.356
	1.663	1.663	1.664	1.985	2.174	2.158	1.206	1.226	1.258	1.753	1.447	1.632	1.302	1.095	0.805	1.337	1.437	1.471	1.225	1.365	1.447
	1.594	1.853	1.586	1.964	2.058	2.306	1.334	1.457	1.116	1.664	1.623	1.608	1.165	1.024	1.123	1.524	1.352	1.365	1.241	1.225	1.408
	1.582	1.742	1.664	2.005	1.996	2.334	1.219	1.332	0.998	1.557	1.509	1.575	0.985	1.116	1.065	1.398	1.441	1.449	1.118	1.319	1.361
	1.632	1.448	1.532	2.123	2.314	2.281	1.336	1.295	0.956	1.649	1.772	1.639	0.874	1.025	1.041	1.421	1.326	1.576	1.264	1.382	1.492
	1.487	1.635	1.674	2.314	2.205	2.293	1.428	1.208	1.065	1.753	1.502	1.558	0.992	1.047	0.891	1.227	1.342	1.341	1.337	1.267	1.426
	1.669	1.472	1.354	2.226	2.312	2.154	1.175	1.103	1.324	1.487	1.551	1.629	1.112	0.962	0.994	1.29	1.369	1.624	1.269	1.324	1.437
	1.632	1.665	1.448	2.016	2.322	2.215	1.336	1.213	1.228	1.552	1.448	1.674	1.057	0.866	0.886	1.308	1.321	1.557	1.421	1.261	1.524
	1.704	1.721	1.365	2.056	2.188	2.347	1.349	1.325	1.096	1.649	1.427	1.632	1.116	1.14	0.805	1.443	1.345	1.661	1.182	1.223	1.336
	1.632	1.456	1.472	2.224	2.064	2.418	1.452	1.223	0.942	1.778	1.369	1.544	1.054	0.968	0.912	1.337	1.449	1.632	1.227	1.302	1.526
	1.604	1.623	1.661	2.123	2.195	2.306	1.366	1.269	1.226	1.852	1.756	1.445	1.002	0.944	0.783	1.368	1.552	1.528	1.334	1.096	1.441
	1.572	1.558	1.423	2.153	2.342	2.115	1.405	1.334	1.334	1.651	1.554	1.462	1.12	0.842	0.884	1.342	1.424	1.646	1.264	1.118	1.258
	1.663	1.694	1.606	2.416	2.335	2.046	1.305	1.159	1.307	1.745	1.336	1.527	0.889	0.955	0.924	1.358	1.58	1.432	1.472	1.301	1.465
	1.654	1.662	1.662	2.336	2.168	2.087	1.228	1.269	1.056	1.662	1.358	1.55	0.798	1.028	0.961	1.426	1.49	1.352	1.326	1.252	1.336
	1.428	1.528	1.608	2.417	2.237	2.063	1.432	1.347	1.006	1.781	1.441	1.406	0.943	1.166	0.887	1.261	1.506	1.472	1.442	1.224	1.367
	1.339	1.536	1.674	2.336	2.069	1.986	1.226	1.114	1.322	1.775	1.527	1.471	0.901	0.918	0.845	1.208	1.607	1.306	1.401	1.287	1.365
	1.652	1.663	1.693	2.349	1.958	1.889	1.186	1.105	1.229	1.623	1.663	1.665	0.998	0.928	0.783	1.185	1.366	1.425	1.437	1.346	1.442
Means	1.60335	1.62055	1.5599	2.24925	2.1752	2.2079	1.30445	1.24285	1.1444	1.6871	1.53115	1.56775	1.03145	0.9827	0.92185	1.3514	1.4393	1.48885	1.33185	1.23995	1.39325
	Fig 7F Meristem length The experiment was repeated in three independent biological replicates, each biological replicate was 20 plants
	Col-0			upb1-1			pre-amiR/pre3			pre-amiR/pre3/upb1-1			35S::UPB1-HA-Flag			35S::PRE2-GFP/35S::UPB1-HA-Flag			25S::PRE3-GFP/35S::UPB1-HA-Flag
	Repeat1	Repeat2	Repeat3	Repeat1	Repeat2	Repeat3	Repeat1	Repeat2	Repeat3	Repeat1	Repeat2	Repeat3	Repeat1	Repeat2	Repeat3	Repeat1	Repeat2	Repeat3	Repeat1	Repeat2	Repeat3
	316.984	312.159	312.447	365.126	384.152	394.117	286.335	258.336	292.336	354.126	340.128	341.025	247.115	241.023	227.158	256.949	291.645	263.114	263.745	281.44	268.475
	341.026	334.225	298.994	374.859	377.945	384.626	267.458	249.987	274.102	324.125	334.122	344.656	263.252	245.126	219.45	270.863	283.101	251.748	291.025	259.355	266.915
	335.125	303.12	289.667	382.457	369.854	374.526	258.943	281.014	263.335	330.227	350.118	332.023	240.289	237.484	231.663	281.645	274.884	274.948	267.458	269.948	287.185
	326.459	309.988	281.992	369.989	389.954	386.302	287.643	267.558	276.448	317.058	356.985	340.125	235.953	234.661	227.458	263.114	283.948	260.477	294.992	274.184	264.818
	327.984	312.227	293.635	370.441	392.128	370.656	279.961	276.843	269.941	346.223	345.626	331.225	251.227	241.229	220.948	284.669	286.474	263.489	284.366	264.918	264.952
	318.748	306.558	310.257	368.652	396.677	391.424	261.147	248.963	264.668	340.117	348.225	342.612	236.915	237.659	234.147	251.886	263.418	247.152	287.943	277.843	274.859
	319.497	315.228	305.259	371.656	384.853	368.668	284.158	274.663	271.665	345.117	362.145	332.334	234.877	243.002	234.524	263.948	291.546	244.994	279.847	258.471	280.117
	326.442	303.104	311.003	384.962	367.458	382.654	267.452	271.052	263.441	348.963	342.126	351.24	233.664	241.987	225.631	285.554	287.49	263.025	293.947	260.849	286.459
	328.653	320.587	310.741	377.886	370.662	391.447	277.441	266.774	283.156	325.661	330.852	334.159	235.648	240.741	243.156	287.126	287.484	240.741	280.147	270.948	277.774
	318.949	291.44	311.205	364.528	384.125	365.208	267.843	268.488	267.448	328.945	329.84	337.659	251.446	257.204	241.775	274.84	279.951	261.663	286.943	288.845	267.489
	341.025	306.989	316.241	384.619	366.775	384.752	272.105	267.665	286.94	322.004	352.664	348.966	247.859	240.125	234.616	270.147	268.843	257.158	285.774	277.174	273.664
	317.654	306.335	320.002	364.128	361.994	386.515	269.365	258.948	296.665	324.156	361.447	347.847	241.036	243.226	225.849	281.994	274.662	254.859	268.949	268.442	269.943
	325.992	314.856	317.458	345.668	367.552	384.663	274.845	271.847	284.127	327.105	348.623	357.984	250.943	251.851	230.842	268.663	286.106	250.165	268.887	263.489	281.206
	328.116	314.742	315.662	354.872	376.483	391.42	268.447	268.963	288.635	334.851	365.741	355.668	255.107	244.775	241.256	284.915	289.753	248.967	286.99	268.742	263.748
	317.269	320.228	314.226	396.99	385.664	378.945	284.156	285.105	284.225	342.336	355.626	347.851	236.989	264.127	231.557	275.615	266.213	255.783	280.417	263.918	263.184
	334.552	306.948	301.025	358.946	392.147	386.842	267.945	267.154	284.556	340.17	353.458	332.025	261.744	230.842	234.864	284.113	275.444	261.025	286.471	277.639	266.347
	337.844	311.665	321.158	388.745	376.852	396.993	288.633	264.123	267.994	344.026	342.025	347.852	235.668	253.314	244.128	277.774	288.949	250.227	291.848	284.165	284.117
	322.115	317.425	316.334	369.943	394.663	385.758	284.951	288.552	284.842	346.125	347.653	336.225	255.557	256.337	234.642	284.996	287.886	251.996	287.842	277.442	269.481
	330.788	326.447	315.226	366.943	385.667	379.848	267.334	267.654	286.649	346.228	365.334	347.855	263.471	246.659	233.445	283.106	263.339	264.118	295.95	263.455	263.447
	343.6	315.989	321.748	357.128	369.994	368.459	264.859	283.441	275.443	337.486	342.225	332.021	241.775	247.948	231.156	280.94	294.653	253.456	290.471	267.856	284.159
Means	327.941	312.513	309.214	370.927	379.78	382.691	274.051	269.356	278.331	336.252	348.748	342.068	246.027	244.966	232.413	275.643	281.289	255.955	283.701	270.956	272.917
	Fig 7G Meristem cell number The experiment was repeated in three independent biological replicates, each biological replicate was 20 plants
	Col-0			upb1-1			pre-amiR/pre3			pre-amiR/pre3/upb1-1			35S::UPB1-HA-Flag			35S::PRE2-GFP/35S::UPB1-HA-Flag			25S::PRE3-GFP/35S::UPB1-HA-Flag
	Repeat1	Repeat2	Repeat3	Repeat1	Repeat2	Repeat3	Repeat1	Repeat2	Repeat3	Repeat1	Repeat2	Repeat3	Repeat1	Repeat2	Repeat3	Repeat1	Repeat2	Repeat3	Repeat1	Repeat2	Repeat3
	32	32	31	37	39	39	31	32	29	34	34	37	24	25	25	28	27	28	25	27	29
	31	33	30	35	38	39	32	33	30	32	35	36	26	24	25	26	26	30	29	25	30
	32	34	29	36	37	40	32	34	31	33	38	38	25	26	23	29	25	27	28	26	31
	33	35	32	38	36	41	29	33	28	35	36	36	23	26	24	29	23	29	25	28	32
	34	32	29	39	38	38	30	34	27	32	37	39	23	23	26	31	26	28	24	28	30
	30	30	30	38	39	39	31	32	26	35	35	34	22	24	27	30	27	27	26	27	29
	29	30	31	36	37	39	30	32	28	36	36	38	23	23	22	28	28	29	23	26	28
	29	31	32	38	38	38	32	34	29	33	35	36	25	25	24	29	26	26	25	29	30
	30	32	34	39	39	39	30	31	29	34	36	37	24	25	23	29	24	25	27	28	31
	31	29	33	35	38	41	29	30	29	32	38	35	26	26	25	28	28	28	26	26	30
	32	32	32	36	36	38	32	32	30	32	34	33	23	24	25	29	29	28	25	28	29
	34	30	32	37	40	37	32	33	31	35	35	36	24	25	26	29	26	29	28	25	30
	29	31	30	36	37	38	33	32	30	36	36	38	25	27	24	31	27	27	26	26	31
	30	34	31	35	38	39	32	34	29	35	37	34	26	23	25	30	28	26	27	28	29
	31	32	32	36	36	39	34	33	28	36	37	38	22	22	23	29	26	28	25	27	28
	30	32	34	38	39	40	31	30	29	32	33	36	23	23	22	31	28	30	26	26	29
	32	32	32	39	38	39	30	29	30	30	35	33	23	24	24	32	29	30	28	29	29
	32	31	30	36	37	41	29	31	29	33	36	35	26	25	25	28	28	28	27	28	31
	32	33	32	39	36	41	30	34	31	35	34	37	25	26	26	29	29	26	25	28	28
	32	34	32	38	36	40	29	32	32	36	33	37	23	25	25	27	26	30	28	25	27
Means	31.25	31.95	31.4	37.05	37.6	39.25	30.9	32.25	29.25	33.8	35.5	36.15	24.05	24.55	24.45	29.1	26.8	27.95	26.15	27	29.55

## Sheet: Fig 8
	Fig 8D Primary root length The experiment was repeated in three independent biological replicates, each biological replicate was 20 plants
	Col-0			bin2-1(+/+)			35S::PRE2-GFP/35S::UPB1-HA-Flag			35S::PRE2-GFP/35S::UPB1-HA-Flag/bin2-1(+/-)			35S::PRE3-GFP/35S::UPB1-HA-Flag			35S::PRE3-GFP/35S::UPB1-HA-Flag/bin2-1(+/-)
	Repeat1	Repeat2	Repeat3	Repeat1	Repeat2	Repeat3	Repeat1	Repeat2	Repeat3	Repeat1	Repeat2	Repeat3	Repeat1	Repeat2	Repeat3	Repeat1	Repeat2	Repeat3
	1.774	1.663	1.573	0.714	0.598	0.771	1.456	1.653	1.595	0.912	0.958	1.023	1.326	1.241	1.264	1.026	0.787	0.962
	1.532	1.595	1.664	0.599	0.714	0.635	1.268	1.529	1.636	0.886	0.647	1.096	1.248	1.328	1.335	1.098	0.964	0.784
	1.654	1.714	1.335	0.569	0.662	0.785	1.369	1.662	1.425	0.756	0.714	1.223	1.391	1.21	1.412	0.996	0.682	0.663
	1.398	1.663	1.484	0.654	0.484	0.665	1.412	1.359	1.632	0.742	0.774	1.104	1.228	1.112	1.362	0.854	0.732	0.842
	1.448	1.741	1.685	0.753	0.592	0.714	1.257	1.408	1.52	0.724	0.735	0.951	1.341	1.416	1.421	0.963	0.798	0.764
	1.552	1.356	1.375	0.442	0.447	0.725	1.363	1.443	1.306	0.632	0.816	0.984	1.302	1.337	1.314	0.786	0.886	0.852
	1.569	1.485	1.546	0.436	0.65	0.536	1.295	1.62	1.528	0.941	0.689	0.886	1.48	1.362	1.329	0.841	0.845	0.861
	1.547	1.462	1.52	0.612	0.52	0.456	1.241	1.528	1.663	1.082	0.845	0.847	1.376	1.118	1.471	0.862	0.961	0.569
	1.523	1.662	1.409	0.541	0.519	0.714	1.408	1.509	1.448	1.067	0.862	0.956	1.432	1.246	1.354	0.951	0.852	0.687
	1.584	1.734	1.632	0.624	0.634	0.732	1.339	1.431	1.426	1.112	0.942	0.951	1.336	1.154	1.206	0.825	0.963	0.714
	1.629	1.589	1.557	0.754	0.659	0.665	1.255	1.336	1.472	0.963	0.758	0.864	1.352	1.332	1.356	1.023	0.758	0.765
	1.487	1.62	1.687	0.623	0.535	0.584	1.465	1.398	1.357	0.754	0.663	0.753	1.437	1.206	1.409	1.098	0.762	0.728
	1.452	1.508	1.752	0.498	0.621	0.595	1.374	1.657	1.549	0.685	0.744	0.864	1.278	1.345	1.336	0.712	0.774	0.903
	1.623	1.603	1.763	0.748	0.634	0.686	1.265	1.521	1.557	0.754	0.756	0.852	1.261	1.223	1.324	0.965	0.685	0.851
	1.441	1.448	1.548	0.682	0.517	0.612	1.472	1.228	1.334	0.761	0.641	0.951	1.112	1.418	1.298	0.737	0.718	0.762
	1.557	1.623	1.509	0.736	0.584	0.498	1.326	1.347	1.428	0.654	0.682	1.026	1.132	1.106	1.374	0.663	0.954	0.664
	1.654	1.714	1.954	0.772	0.423	0.558	1.269	1.268	1.427	0.825	0.653	1.084	1.421	1.118	1.445	0.774	0.663	0.842
	1.428	1.565	1.865	0.528	0.723	0.657	1.442	1.554	1.326	0.735	0.672	0.851	1.302	1.334	1.392	0.858	0.882	0.619
	1.632	1.458	1.754	0.519	0.512	0.581	1.35	1.269	1.442	0.761	0.842	0.956	1.269	1.226	1.308	0.886	0.751	0.885
	1.634	1.491	1.656	0.456	0.635	0.559	1.425	1.463	1.326	0.885	0.712	0.846	1.424	1.326	1.409	0.749	0.742	0.762
Means	1.5559	1.5847	1.6134	0.613	0.58315	0.6364	1.35255	1.45915	1.46985	0.83155	0.75525	0.9534	1.3224	1.2579	1.35595	0.88335	0.80795	0.77395
	Fig 8E Meristem length The experiment was repeated in three independent biological replicates, each biological replicate was 20 plants
	Col-0			bin2-1(+/+)			35S::PRE2-GFP/35S::UPB1-HA-Flag			35S::PRE2-GFP/35S::UPB1-HA-Flag/bin2-1(+/-)			35S::PRE3-GFP/35S::UPB1-HA-Flag			35S::PRE3-GFP/35S::UPB1-HA-Flag/bin2-1(+/-)
	Repeat1	Repeat2	Repeat3	Repeat1	Repeat2	Repeat3	Repeat1	Repeat2	Repeat3	Repeat1	Repeat2	Repeat3	Repeat1	Repeat2	Repeat3	Repeat1	Repeat2	Repeat3
	321.256	326.114	322.126	243.123	211.326	201.229	278.635	281.336	244.125	263.243	256.112	236.269	271.223	266.123	291.226	236.213	274.125	246.116
	322.205	325.951	319.123	215.665	214.686	198.635	265.963	276.859	263.174	255.865	246.129	244.363	269.486	271.552	302.115	246.957	286.963	239.964
	318.632	316.954	334.224	233.441	220.126	197.456	271.114	294.123	265.364	261.239	246.332	236.126	291.226	249.661	306.854	221.33	257.756	255.158
	298.118	310.742	319.789	239.853	201.228	209.965	280.003	286.963	263.963	247.851	231.026	248.633	284.639	263	291.636	242.336	264.225	241.036
	296.369	325.364	322.126	241.724	214.275	211.225	274.269	258.525	245.336	264.961	230.524	261.557	261.759	258.961	285.456	235.158	264.751	233.332
	325.147	318.954	316.988	213.855	231.645	231.056	263.224	264.127	254.756	257.856	261.53	240.124	294.638	264.129	271.456	247.963	261.443	221.528
	334.125	296.775	330.227	221.334	210.227	220.334	258.741	274.588	255.964	246.741	240.855	224.665	302.116	258.847	274.958	233.144	261.749	240.326
	326.965	312.445	327.954	230.127	220.147	216.539	268.962	294.515	266.535	268.964	246.315	263.965	276.304	266.992	296.754	251.023	260.294	291.225
	318.754	321.667	318.964	234.754	208.129	225.852	265.445	267.845	274.125	257.846	249.857	254.128	269.259	285.123	284.632	223.225	247.663	253.663
	309.852	302	344.756	228	196.965	231.245	264.751	294.886	263.853	261.553	256.332	244.238	309.128	274.587	264.951	216.965	254.996	220.587
	326.954	320.967	338.457	230.124	199.842	216.334	253.221	294.128	257.632	274.859	242.661	234.651	301.854	263.029	296.223	223.856	275.663	216.665
	297.985	311.593	340.259	237.548	206.336	231.025	258.187	302.177	266.852	246.746	251.026	233.745	288.554	275.124	291.447	236.126	248.669	241.226
	299.458	322.852	316.227	210.236	223.323	213.117	266.339	288.667	254.636	255.112	247.851	231.668	268.155	263.631	278.699	236.962	269.964	230.251
	312.558	316.963	306.859	244.332	241.527	216.559	256.854	287.486	261.426	245.334	266.225	235.962	283.636	266.963	264.965	245.633	265.778	241.236
	310.224	310.784	335.632	241.026	230.118	234.612	273.015	268.456	256.332	255.954	264.129	228.944	284.987	264.226	268.751	225.989	251.022	226.964
	326.125	321.524	326.646	251.247	219.741	230.631	280.147	266.745	264.751	261.234	243.029	235.457	296.981	251.223	295.663	264.877	249.633	251.227
	327.854	315.459	319.664	236.636	222.663	231.225	255.634	281.236	265.963	261.447	255.126	263.12	266.982	271.558	294.866	218.24	264.127	239.856
	326.226	299.275	320.964	223.126	226.128	206.325	269.963	264.853	248.635	260.28	247.632	230.246	284.851	264.996	274.882	236.002	271.008	253.661
	310.825	286.124	319.856	211.226	210.663	219.587	285.645	277.654	273.65	234.552	236.331	231.665	286.916	271.223	266.795	231.742	249.877	241.562
	302.84	298.663	322.227	218.649	201.124	210.346	274.51	285.321	254.663	249.636	247.694	240.958	274.518	260.128	293.223	236.963	243.661	251.126
Means	315.624	313.058	325.153	230.301	215.511	217.665	268.231	280.524	260.087	256.564	248.336	241.024	283.361	265.554	284.778	235.535	261.168	241.835
	Fig 8F Meristem cell numberThe experiment was repeated in three independent biological replicates, each biological replicate was 20 plants
	Col-0			bin2-1(+/+)			35S::PRE2-GFP/35S::UPB1-HA-Flag			35S::PRE2-GFP/35S::UPB1-HA-Flag/bin2-1(+/-)			35S::PRE3-GFP/35S::UPB1-HA-Flag			35S::PRE3-GFP/35S::UPB1-HA-Flag/bin2-1(+/-)
	Repeat1	Repeat2	Repeat3	Repeat1	Repeat2	Repeat3	Repeat1	Repeat2	Repeat3	Repeat1	Repeat2	Repeat3	Repeat1	Repeat2	Repeat3	Repeat1	Repeat2	Repeat3
	33	30	32	24	22	19	29	32	27	25	25	22	28	31	28	24	22	26
	32	31	34	25	24	20	30	31	28	26	26	24	27	30	29	25	24	27
	29	32	35	26	25	24	27	30	28	27	27	25	26	29	30	23	23	25
	30	30	29	23	26	23	25	30	26	25	28	22	25	28	26	26	25	24
	31	29	30	22	22	21	26	29	24	23	25	24	28	26	27	25	25	26
	29	28	31	22	21	22	24	28	29	22	26	25	29	26	25	22	21	25
	30	30	32	24	22	19	28	28	26	24	24	23	27	28	26	23	22	26
	31	31	33	23	23	20	25	29	25	23	23	22	28	29	29	26	23	24
	32	32	32	20	25	21	28	31	27	22	26	21	29	30	25	25	26	24
	34	32	34	21	22	18	29	28	26	24	24	22	30	28	27	24	21	25
	35	33	35	19	23	19	27	29	25	21	25	24	25	31	26	26	22	24
	34	34	30	22	23	20	28	31	29	22	23	27	26	28	25	26	24	23
	35	30	32	23	21	23	29	32	24	23	22	21	28	27	27	25	22	24
	34	32	28	24	24	21	26	29	25	24	27	22	26	26	28	23	21	22
	35	29	29	26	25	23	29	28	26	25	23	23	25	26	24	22	24	23
	35	30	30	20	22	22	28	27	26	26	24	24	24	29	29	21	24	27
	34	32	34	22	23	21	29	26	27	24	25	21	28	30	25	23	23	25
	36	31	33	23	25	20	30	28	24	27	26	21	27	27	28	24	22	26
	35	32	30	20	24	21	27	29	26	28	27	26	26	29	24	25	21	28
	30	34	32	23	23	19	29	29	27	26	23	23	28	30	24	23	23	25
Means	32.7	31.1	31.75	22.6	23.25	20.8	27.65	29.2	26.25	24.35	24.95	23.1	27	28.4	26.6	24.05	22.9	24.95
