# Supplementary material for: Brassinosteroids regulate root meristem development by mediating BIN2-UPB1 module in Arabidopsis
Source: PLoS Genet. 2020 Jul 1;16(7):e1008883. doi: 10.1371/journal.pgen.1008883 (PMC7360063; doi:10.1371/journal.pgen.1008883)
Supplement: S2 Data — (XLSX) [file pgen.1008883.s015.xlsx]

## Sheet: S2 Fig
	S2D Fig. Premiary root length The experiment was repeated in three independent biological replicates, each biological replicate was 20 plants
	Col-0			upb1-1			35S::UPB1-HA-Flag#3			35S::UPB1-HA-Flag#8
	Repeat1	Repeat2	Repeat3	Repeat1	Repeat2	Repeat3	Repeat1	Repeat2	Repeat3	Repeat1	Repeat2	Repeat3
	1.552	1.592	1.663	2.106	1.963	2.331	1.026	0.963	0.963	1.08	1.065	0.975
	1.634	1.659	1.645	2.224	1.905	2.306	1.223	0.885	0.859	0.947	1.223	0.996
	1.541	1.742	1.489	2.331	2.112	2.154	0.998	0.947	0.886	1.223	1.302	1.05
	1.592	1.771	1.553	1.953	2.323	2.256	0.956	1.002	1.026	1.026	1.048	1.069
	1.442	1.458	1.642	1.886	2.156	2.224	1.015	1.113	0.947	1.223	1.205	1.12
	1.543	1.62	1.741	1.997	2.118	2.183	1.053	0.865	0.886	1.225	1.306	1.234
	1.469	1.554	1.775	1.89	2.103	2.079	1.043	0.947	0.964	1.224	1.112	1.025
	1.572	1.569	1.658	1.908	2.045	2.105	1.154	0.886	0.935	1.036	1.234	1.246
	1.605	1.627	1.963	1.887	2.112	2.265	0.998	1.105	0.814	1.241	1.365	1.281
	1.356	1.532	1.654	2.224	2.114	2.334	0.886	1.036	1.102	1.114	1.243	1.226
	1.448	1.604	1.548	2.315	2.065	2.167	0.859	0.987	0.993	1.257	1.224	1.132
	1.593	1.598	1.442	2.201	2.117	2.168	0.947	0.954	0.914	1.231	1.026	1.202
	1.667	1.663	1.532	2.323	2.064	2.225	1.026	0.854	0.922	0.22	1.147	1.023
	1.584	1.679	1.506	2.345	2.259	2.154	1.054	0.821	0.932	1.203	1.026	1.23
	1.463	1.548	1.663	2.224	2.164	2.103	1.013	1.063	0.881	1.118	0.995	1.024
	1.462	1.552	1.629	2.315	1.989	2.216	1.115	0.112	0.769	1.069	0.968	1.003
	1.452	1.537	1.658	2.26	2.147	2.004	0.897	1.036	0.984	1.054	0.947	1.324
	1.663	1.418	1.714	2.34	2.063	2.065	0.884	1.054	1.224	1.298	0.984	1.253
	1.552	1.442	1.658	2.334	2.116	2.386	0.958	1.032	0.851	0.963	1.224	1.116
	1.558	1.526	1.685	2.316	2.175	2.32	0.824	0.995	1.057	0.948	1.236	0.984
Means	1.5374	1.58455	1.6409	2.16895	2.1055	2.20225	0.99645	0.93285	0.94545	1.085	1.144	1.12565
	S2E Fig. Meristem size The experiment was repeated in three independent biological replicates, each biological replicate was 20 plants
	Col-0			upb1-1			35S::UPB1-HA-Flag#3			35S::UPB1-HA-Flag#8
	Repeat1	Repeat2	Repeat3	Repeat1	Repeat2	Repeat3	Repeat1	Repeat2	Repeat3	Repeat1	Repeat2	Repeat3
	318.663	312.045	306.226	410.225	396.324	412.036	253.126	213.647	263.126	263.124	243.663	263.112
	320.116	326.962	312.854	403.122	358.974	391.255	243.112	226.639	253.854	253.663	230.126	247.528
	323.114	334.256	320.126	396.528	368.313	396	234.125	243.312	241.026	241.425	235.162	263.124
	326.553	340.158	332.025	389.745	377.414	390.408	236.789	235.628	244.321	235.126	243.251	255.951
	320.159	346.963	312.687	399.621	384.814	402.112	234.126	231.098	220.216	241.287	210.854	235.639
	314.228	344.174	321.642	385.459	367.845	391.558	235.326	231.056	213.268	263.236	209.635	243.625
	301.229	336.225	332.026	391.457	364.965	375.984	241.336	220.157	224.751	239.964	233.651	233.574
	298.361	331.026	324.857	420.225	385.125	394.611	251.423	214.117	231.663	256.879	201.337	241.236
	332.105	328.964	298.365	406.321	375.446	386.962	263.445	230.263	241.662	244.316	223.264	223.663
	320.187	341.227	299.445	391.558	383.441	398.652	234.951	211.118	259.36	240.215	238.217	241.025
	316.554	316.645	310.425	386.247	375.654	377.552	225.876	230.219	247.851	251.63	210.595	243.668
	321.665	322.413	321.856	374.115	382.446	384.612	243.651	236.442	263.554	230.126	214.336	235.316
	322.057	326.854	322.654	384.552	361.225	390.117	235.989	221.372	231.226	228.967	221.057	268.224
	296.664	334.711	316.963	387.998	367.984	392.659	244.658	233.629	230.158	259.852	236.331	251.751
	291.639	346.215	325.859	396.557	355.254	408.954	241.026	231.528	238.31	243.224	243.012	263.334
	324.156	335.128	330.125	384.117	391.429	382.125	236.088	223.224	240.229	251.984	233.332	251.227
	322.196	329.963	301.223	421.227	379.847	409.884	240.116	230.221	251.113	299.663	241.025	233.41
	324.516	322.742	305.754	406.332	378.664	369.851	246.985	211.036	236.227	254.882	241.337	230.614
	323.224	316.669	326.415	396.951	353.459	366.755	247.851	219.636	240.223	261.205	236.31	240.331
	321.474	317.642	311.258	375.363	359.756	384.253	255.114	219.664	235.112	260.441	232.119	236.954
Means	316.943	330.549	316.639	395.386	373.419	390.317	242.256	225.7	240.363	251.06	228.931	245.165
	S2F Fig. Meristem cell number The experiment was repeated in three independent biological replicates, each biological replicate was 20 plants
	Col-0			upb1-1			35S::UPB1-HA-Flag#3			35S::UPB1-HA-Flag#8
	Repeat1	Repeat2	Repeat3	Repeat1	Repeat2	Repeat3	Repeat1	Repeat2	Repeat3	Repeat1	Repeat2	Repeat3
	32	32	31	36	38	37	22	23	26	29	24	29
	33	31	32	35	39	39	24	27	29	26	23	28
	30	33	30	38	37	35	23	25	24	24	25	28
	31	34	34	36	36	34	21	28	25	25	26	27
	32	32	32	37	35	38	25	26	27	27	26	28
	33	31	29	36	39	39	21	27	28	25	23	25
	34	32	28	35	40	37	20	26	26	24	27	26
	35	30	27	39	41	38	20	24	24	26	25	25
	33	30	28	40	42	36	23	25	25	28	26	24
	32	29	29	36	43	37	21	29	26	25	27	25
	30	31	30	39	41	36	22	28	28	26	25	26
	30	33	31	40	42	35	23	25	27	24	26	28
	31	32	32	36	39	38	24	26	29	28	27	25
	32	34	33	37	38	39	25	27	28	27	25	28
	32	33	30	35	37	38	26	24	27	26	26	27
	34	32	31	36	38	35	25	25	26	25	22	26
	34	33	32	38	36	37	26	26	24	26	23	28
	35	32	31	39	41	38	23	25	25	27	25	29
	32	34	32	34	40	39	24	26	26	26	24	28
	32	32	30	36	41	39	26	27	25	26	23	26
Means	32.35	32	30.6	36.9	39.15	37.2	23.2	25.95	26.25	26	24.9	26.8
S2G Fig
Repeat1						Repeat2							Repeat3
Target	Sample	Cq1	Cq2	Cq3	Mean Cq		Target	Sample	Cq1	Cq2	Cq3	Mean Cq		Target	Sample	Cq1	Cq2	Cq3	Mean Cq
Actin	Col-0	18.69	18.24	18.45	18.46		Actin	Col-0	19.21	19.22	19.47	19.3		Actin	Col-0	18.65	18.73	18.41	18.6
Actin	35S::UPB1-HA-Flag#3	19.11	19.22	19.25	19.19		Actin	35S::UPB1-HA-Flag#3	19.68	19.58	19.5	19.59		Actin	35S::UPB1-HA-Flag#3	19.84	19.67	19.85	19.79
Actin	35S::UPB1-HA-Flag#8	19.56	19.65	19.48	19.57		Actin	35S::UPB1-HA-Flag#8	20.12	20.33	19.9	20.12		Actin	35S::UPB1-HA-Flag#8	19.55	19.58	19.67	19.6
Target	Sample	Cq1	Cq2	Cq3	Mean Cq		Target	Sample	Cq1	Cq2	Cq3	Mean Cq		Target	Sample	Cq1	Cq2	Cq3	Mean Cq
UPB1	Col-0	31.06	31.24	30.99	30.1		UPB1	Col-0	31.33	31.36	31.56	31.42		UPB1	Col-0	31.19	31.48	31.3	29.32
UPB1	35S::UPB1-HA-Flag#3	24.85	25.01	25.02	24.96		UPB1	35S::UPB1-HA-Flag#3	25.11	25.1	24.97	25.06		UPB1	35S::UPB1-HA-Flag#3	23.48	23.66	23.69	23.61
UPB1	35S::UPB1-HA-Flag#8	25.63	25.19	25.74	25.52		UPB1	35S::UPB1-HA-Flag#8	25.61	25.69	25.62	25.64		UPB1	35S::UPB1-HA-Flag#8	23.55	23.48	23.2	23.41

## Sheet: S3 Fig
	S3B Fig
	Repeat1						Repeat2							Repeat3
	Target	Sample	Cq1	Cq2	Cq3	Mean Cq		Target	Sample	Cq1	Cq2	Cq3	Mean Cq		Target	Sample	Cq1	Cq2	Cq3	Mean Cq
	Actin	Col-0	18.36	18.45	18.29	18.37		Actin	Col-0	19.22	19.63	19.45	19.43		Actin	Col-0	18.52	18.14	18.32	18.33
	Actin	det2-1	19.21	19.65	19.33	19.4		Actin	det2-1	18.59	18.64	18.72	18.65		Actin	det2-1	18.69	19.02	18.96	18.38
	Actin	bin2-1(+/-)	18.66	19.02	19.05	18.91		Actin	bin2-1(+/-)	18.62	18.69	18.75	18.69		Actin	bin2-1(+/-)	19.24	19.36	19.34	19.31
	Actin	bin2-1(+/+)	19.44	19.56	19.87	19.29		Actin	bin2-1(+/+)	19.23	19.12	19.33	19.23		Actin	bin2-1(+/+)	19.55	19.32	19.21	19.36
	Actin	BES1-RNAi	19.45	19.24	19.36	19.29		Actin	BES1-RNAi	19.12	19.44	19.56	19.37		Actin	BES1-RNAi	19.32	19.55	19.74	19.54
	Actin	WS	18.65	18.32	18.33	18.43		Actin	WS	19.22	19.34	19.52	19.36		Actin	WS	17.98	17.62	17.85	17.82
	Actin	bri1-5	19.21	19.35	19.64	19.4		Actin	bri1-5	18.44	18.32	18.65	18.47		Actin	bri1-5	18.96	18.63	19.02	18.87
	Actin	bin2-3bil1bil2	18.69	18.66	18.75	18.7		Actin	bin2-3bil1bil2	19.22	19.34	19.36	19.31		Actin	bin2-3bil1bil2	18.66	18.24	18.35	18.42
	Target	Sample	Cq1	Cq2	Cq3	Mean Cq		Target	Sample	Cq1	Cq2	Cq3	Mean Cq		Target	Sample	Cq1	Cq2	Cq3	Mean Cq
	UPB1	Col-0	28.65	29.01	28.84	28.83		UPB1	Col-0	27.63	27.55	27.64	27.61		UPB1	Col-0	29.66	29.58	29.67	29.64
	UPB1	det2-1	28.36	28.61	28.53	28.5		UPB1	det2-1	25.23	25.41	25.38	25.34		UPB1	det2-1	28.03	28.01	28.41	28.15
	UPB1	bin2-1(+/-)	29.65	29.36	29.46	29.49		UPB1	bin2-1(+/-)	26.35	26.56	16.14	26.35		UPB1	bin2-1(+/-)	29.66	29.47	29.55	29.58
	UPB1	bin2-1(+/+)	28.99	29.24	29.16	29.13		UPB1	bin2-1(+/+)	26.58	26.45	27.1	26.71		UPB1	bin2-1(+/+)	30.21	29.86	30.53	30.2
	UPB1	BES1-RNAi	28.74	28.51	28.41	28.56		UPB1	BES1-RNAi	26.55	26.45	26.23	26.41		UPB1	BES1-RNAi	29.75	29.86	29.94	29.85
	UPB1	WS	27.84	27.69	28.11	27.88		UPB1	WS	28.96	28.55	28.74	28.75		UPB1	WS	27.64	27.32	27.63	27.53
	UPB1	bri1-5	27.63	27.98	27.55	27.72		UPB1	bri1-5	27.05	27.12	26.68	26.95		UPB1	bri1-5	27.68	27.84	28.12	27.83
	UPB1	bin2-3bil1bil2	27.83	27.56	27.86	27.75		UPB1	bin2-3bil1bil2	28.84	28.67	28.44	28.65		UPB1	bin2-3bil1bil2	28.02	27.65	28	27.89
	S3C Fig
	Target	Sample	Cq1	Cq2	Cq3	Mean Cq		Target	Sample	Cq1	Cq2	Cq3	Mean Cq		Target	Sample	Cq1	Cq2	Cq3	Mean Cq
	Actin	Col-0	19.33	18.89	19.14	19.12		Actin	Col-0	18.77	18.95	19.1	18.94		Actin	Col-0	18.94	19.03	18.94	18.97
	Actin	upb1-1	19.35	19.36	19.64	19.45		Actin	upb1-1	19.88	20.1	19.98	19.98		Actin	upb1-1	19.91	20.02	19.62	19.85
	Actin	35S::UPB1-HA-Flag#3	19.67	19.62	19.6	19.63		Actin	35S::UPB1-HA-Flag#3	19.32	19.43	19	19.25		Actin	35S::UPB1-HA-Flag#3	19.86	19.75	19.43	19.68
	Actin	35S::UPB1-HA-Flag#8	19.92	19.85	20.17	19.98		Actin	35S::UPB1-HA-Flag#8	20.13	20.19	20.04	20.12		Actin	35S::UPB1-HA-Flag#8	20.13	20.07	19.83	20.01
	Target	Sample	Cq1	Cq2	Cq3	Mean Cq		Target	Sample	Cq1	Cq2	Cq3	Mean Cq		Target	Sample	Cq1	Cq2	Cq3	Mean Cq
	BAS1	Col-0	32.14	32.18	32.01	32.11		BAS1	Col-0	32.33	32.14	32.61	32.36		BAS1	Col-0	32.52	32.61	32.34	32.49
	BAS1	upb1-1	32.08	32.09	32.31	32.16		BAS1	upb1-1	33.06	33.11	33.49	33.22		BAS1	upb1-1	33.18	33.06	33.54	33.26
	BAS1	35S::UPB1-HA-Flag#3	32.77	32.94	32.87	32.86		BAS1	35S::UPB1-HA-Flag#3	32.94	32.91	32.55	32.8		BAS1	35S::UPB1-HA-Flag#3	33.09	33.14	33.19	33.14
	BAS1	35S::UPB1-HA-Flag#8	32.94	32.98	32.78	32.9		BAS1	35S::UPB1-HA-Flag#8	33.43	33.46	33.37	33.42		BAS1	35S::UPB1-HA-Flag#8	33.94	33.68	33.69	33.77

## Sheet: S4 Fig
	S4 Fig
	Repeat1						Repeat2							Repeat3
	Target	Sample	Cq1	Cq2	Cq3	Mean Cq		Target	Sample	Cq1	Cq2	Cq3	Mean Cq		Target	Sample	Cq1	Cq2	Cq3	Mean Cq
	Actin	Col-0	19.63	19.55	19.42	19.53		Actin	Col-0	18.98	18.67	18.88	18.84		Actin	Col-0	19.87	19.68	19.83	19.79
	Actin	35S::UPB1-HA-Flag	19.58	19.42	19.26	19.42		Actin	35S::UPB1-HA-Flag	17.93	17.96	18.12	18		Actin	35S::UPB1-HA-Flag	18.66	18.74	18.69	18.69
	Actin	35S::UPB1-HA-Flag/bin2-1(+/-)	18.47	18.63	18.67	18.59		Actin	35S::UPB1-HA-Flag/bin2-1(+/-)	18.94	18.99	19.16	19.03		Actin	35S::UPB1-HA-Flag/bin2-1(+/-)	18.32	18.44	18.61	18.46
	Actin	35S::UPB1-HA-Flag/bin2-3bil1bil2	18.11	17.98	18.13	18.41		Actin	35S::UPB1-HA-Flag/bin2-3bil1bil2	18.02	18.25	18.37	18.21		Actin	35S::UPB1-HA-Flag/bin2-3bil1bil2	18.24	18.32	18.41	18.32
	Target	Sample	Cq1	Cq2	Cq3	Mean Cq		Target	Sample	Cq1	Cq2	Cq3	Mean Cq		Target	Sample	Cq1	Cq2	Cq3	Mean Cq
	UPB1	Col-0	27.63	27.52	27.41	27.52		UPB1	Col-0	28.66	28.94	28.76	28.79		UPB1	Col-0	27.64	27.81	27.65	27.7
	UPB1	35S::UPB1-HA-Flag	20.35	20.66	20.94	20.65		UPB1	35S::UPB1-HA-Flag	21.69	21.33	21.72	21.58		UPB1	35S::UPB1-HA-Flag	19.94	19.65	19.99	19.86
	UPB1	35S::UPB1-HA-Flag/bin2-1(+/-)	19.89	20.19	20.43	20.17		UPB1	35S::UPB1-HA-Flag/bin2-1(+/-)	22.02	22.06	21.89	21.99		UPB1	35S::UPB1-HA-Flag/bin2-1(+/-)	19.62	19.72	19.4	19.58
	UPB1	35S::UPB1-HA-Flag/bin2-3bil1bil2	20.43	20.45	20.5	20.46		UPB1	35S::UPB1-HA-Flag/bin2-3bil1bil2	22.01	21.68	21.54	21.75		UPB1	35S::UPB1-HA-Flag/bin2-3bil1bil2	19.88	20.26	19.77	19.97

## Sheet: S6 Fig
		S6A-6C Fig Relative LUC activity Relative LUC activity was defined as firefly LUC activity divided by Renilla LUC (REN) activity. Three independent experiments were performed
		S6A Fig
			Repeat1			Repeat2			Repeat3
			LUC	REN		LUC	REN		LUC	REN
		Vector	41.265	26.326		36.128	25.982		38.945	26.778
		UPB1	31.768	28.962		20.716	23.648		29.938	25.104
		BIN2	31.524	25.147		36.799	22.054		36.054	22.954
		UPB1+BIN2	22.871	24.326		14.45	25.981		20.595	23.601
		S6B Fig
			Repeat1			Repeat2			Repeat3
			LUC	REN		LUC	REN		LUC	REN
		Vector	31.589	26.328		42.118	30.259		38.665	28.745
		UPB1	28.783	27.261		29.907	28.649		36.3	26.987
		BIN2	33.573	24.332		40.835	29.047		35.011	26.029
		UPB1+BIN2	15.977	25.125		26.332	28.664		34.901	25.947
		S6C Fig
			Repeat1			Repeat2			Repeat3
			LUC	REN		LUC	REN		LUC	REN
		Vector	35.998	25.631		36.128	25.847		32.557	21.958
		UPB1	15.892	26.314		17.156	26.114		14.403	26.984
		BIN2	30.509	28.964		26.384	25.857		33.23	24.361
		UPB1+BIN2	8.791	29.807		10.584	23.662		9.675	25.098
		S6D Fig
		Repeat1							Repeat2							Repeat3
		Target	Sample	Cq1	Cq2	Cq3	Mean Cq		Target	Sample	Cq1	Cq2	Cq3	Mean Cq		Target	Sample	Cq1	Cq2	Cq3	Mean Cq
		TA3	Col-0	32.34	32.46	32.39	32.4		TA3	Col-0	33.12	33.06	32.98	33.05		TA3	Col-0	31.33	31.52	31.42	31.42
		TA3	Col-0+MG132	31.98	32.06	32.33	32.12		TA3	Col-0+MG132	31.98	31.86	31.74	31.86		TA3	Col-0+MG132	34.02	34.39	34.17	34.19
		TA3	35S::UPB1-HA-Flag	31.85	31.56	31.74	31.72		TA3	35S::UPB1-HA-Flag	32.99	32.87	32.85	32.9		TA3	35S::UPB1-HA-Flag	33.61	33.29	33.56	33.49
		TA3	35S::UPB1-HA-Flag+MG132	32.19	32.44	32.68	32.44		TA3	35S::UPB1-HA-Flag+MG132	33.05	33.26	33.02	33.11		TA3	35S::UPB1-HA-Flag+MG132	32.39	32.57	32.45	32.47
		Per39 fragment	Col-0	39.33	39.75	39.65	39.58		Per39 fragment	Col-0	38.44	38.67	38.45	38.52		Per39 fragment	Col-0	38.96	38.63	38.72	38.77
		Per39 fragment	Col-0+MG132	39.36	39.42	38.91	39.23		Per39 fragment	Col-0+MG132	37.32	37.11	37.2	37.21		Per39 fragment	Col-0+MG132	41.36	41.75	41.39	41.5
		Per39 fragment	35S::UPB1-HA-Flag	37.68	37.44	37.47	37.53		Per39 fragment	35S::UPB1-HA-Flag	36.76	36.89	36.91	36.85		Per39 fragment	35S::UPB1-HA-Flag	39.11	39.34	39.21	39.22
		Per39 fragment	35S::UPB1-HA-Flag+MG132	38.12	37.96	38.01	38.03		Per39 fragment	35S::UPB1-HA-Flag+MG132	36.89	36.75	36.88	36.84		Per39 fragment	35S::UPB1-HA-Flag+MG132	38.06	38.04	38.2	38.1
		S6E Fig
		Repeat1							Repeat2							Repeat3
		Target	Sample	Cq1	Cq2	Cq3	Mean Cq		Target	Sample	Cq1	Cq2	Cq3	Mean Cq		Target	Sample	Cq1	Cq2	Cq3	Mean Cq
		TA3	Col-0	32.34	32.46	32.39	32.4		TA3	Col-0	33.12	33.06	32.98	33.05		TA3	Col-0	31.33	31.52	31.42	31.42
		TA3	Col-0+MG132	31.98	32.06	32.33	32.12		TA3	Col-0+MG132	31.98	31.86	31.74	31.86		TA3	Col-0+MG132	34.02	34.39	34.17	34.19
		TA3	35S::UPB1-HA-Flag	31.85	31.56	31.74	31.72		TA3	35S::UPB1-HA-Flag	32.99	32.87	32.85	32.9		TA3	35S::UPB1-HA-Flag	33.61	33.29	33.56	33.49
		TA3	35S::UPB1-HA-Flag+MG132	32.19	32.44	32.68	32.44		TA3	35S::UPB1-HA-Flag+MG132	33.05	33.26	33.02	33.11		TA3	35S::UPB1-HA-Flag+MG132	32.39	32.57	32.45	32.47
		Per40 fragment	Col-0	38.63	38.57	38.39	38.53		Per40 fragment	Col-0	39.12	38.94	38.97	39.01		Per40 fragment	Col-0	38.95	38.65	38.74	38.78
		Per40 fragment	Col-0+MG132	38.22	37.96	38.27	38.15		Per40 fragment	Col-0+MG132	37.85	37.56	37.72	37.71		Per40 fragment	Col-0+MG132	41.55	41.36	41.56	41.49
		Per40 fragment	35S::UPB1-HA-Flag	36.59	36.58	37.08	36.75		Per40 fragment	35S::UPB1-HA-Flag	37.88	38.06	38.03	37.99		Per40 fragment	35S::UPB1-HA-Flag	39.88	39.92	40.26	40.02
		Per40 fragment	35S::UPB1-HA-Flag+MG132	37.44	37.65	37.59	37.56		Per40 fragment	35S::UPB1-HA-Flag+MG132	38.03	38.06	37.97	38.02		Per40 fragment	35S::UPB1-HA-Flag+MG132	38.65	38.44	38.68	38.59
		S6F Fig
		Repeat1							Repeat2							Repeat3
		Target	Sample	Cq1	Cq2	Cq3	Mean Cq		Target	Sample	Cq1	Cq2	Cq3	Mean Cq		Target	Sample	Cq1	Cq2	Cq3	Mean Cq
		TA3	Col-0	32.34	32.46	32.39	32.4		TA3	Col-0	33.12	33.06	32.98	33.05		TA3	Col-0	31.33	31.52	31.42	31.42
		TA3	Col-0+MG132	31.98	32.06	32.33	32.12		TA3	Col-0+MG132	31.98	31.86	31.74	31.86		TA3	Col-0+MG132	34.02	34.39	34.17	34.19
		TA3	35S::UPB1-HA-Flag	31.85	31.56	31.74	31.72		TA3	35S::UPB1-HA-Flag	32.99	32.87	32.85	32.9		TA3	35S::UPB1-HA-Flag	33.61	33.29	33.56	33.49
		TA3	35S::UPB1-HA-Flag+MG132	32.19	32.44	32.68	32.44		TA3	35S::UPB1-HA-Flag+MG132	33.05	33.26	33.02	33.11		TA3	35S::UPB1-HA-Flag+MG132	32.39	32.57	32.45	32.47
		Per57 fragment	Col-0	37.98	37.65	37.81	37.81		Per57 fragment	Col-0	38.12	38.23	38.23	38.19		Per57 fragment	Col-0	38.56	38.65	38.47	38.56
		Per57 fragment	Col-0+MG132	37.68	37.46	37.42	37.52		Per57 fragment	Col-0+MG132	36.86	37.05	37.03	36.98		Per57 fragment	Col-0+MG132	41.26	41.35	41.29	41.3
		Per57 fragment	35S::UPB1-HA-Flag	35.33	35.11	35.31	35.25		Per57 fragment	35S::UPB1-HA-Flag	36.05	36.22	36.09	36.12		Per57 fragment	35S::UPB1-HA-Flag	38.74	38.85	39.26	38.95
		Per57 fragment	35S::UPB1-HA-Flag+MG132	35.68	35.91	36.02	35.87		Per57 fragment	35S::UPB1-HA-Flag+MG132	36.33	36.31	36.11	36.25		Per57 fragment	35S::UPB1-HA-Flag+MG132	37.85	37.63	37.59	37.69

## Sheet: S9 Fig
		S9C Fig Primary root length The experiment was repeated in three independent biological replicates, each biological replicate was 20 plants
		Col-0			pre-amiR			pre3			pre-amiR/pre3			35S::PRE2-GFP			35S::PRE3-GFP
		Repeat1	Repeat2	Repeat3	Repeat1	Repeat2	Repeat3	Repeat1	Repeat2	Repeat3	Repeat1	Repeat2	Repeat3	Repeat1	Repeat2	Repeat3	Repeat1	Repeat2	Repeat3
		1.449	1.532	1.743	1.342	1.119	1.085	1.664	1.442	1.542	1.243	1.26	1.259	2.031	2.321	2.147	2.184	2.184	2.146
		1.528	1.554	1.656	1.295	1.32	1.116	1.458	1.387	1.663	1.268	1.305	1.334	2.441	2.209	2.335	1.996	1.963	2.221
		1.632	1.406	1.542	1.334	1.206	1.23	1.652	1.662	1.526	1.336	1.332	1.526	2.315	2.226	2.168	2.063	1.847	2.157
		1.432	1.447	1.662	1.228	1.336	1.054	1.782	1.364	1.459	1.458	1.312	1.369	2.225	2.065	2.054	2.321	1.963	2.054
		1.569	1.635	1.521	1.374	1.264	1.118	1.649	1.563	1.529	1.423	1.214	1.347	2.098	2.314	2.221	2.136	1.996	2.119
		1.659	1.648	1.682	1.22	1.118	1.245	1.528	1.345	1.653	1.337	1.205	1.264	1.985	2.069	2.31	2.147	2.113	2.224
		1.458	1.592	1.574	1.213	1.302	1.069	1.664	1.635	1.639	1.425	1.26	1.526	1.879	1.995	2.125	2.139	2.054	2.158
		1.623	1.634	1.552	1.354	1.209	1.258	1.362	1.552	1.571	1.328	1.334	1.334	1.798	1.983	2.362	2.225	2.098	2.164
		1.559	1.742	1.683	1.356	1.228	1.195	1.741	1.369	1.63	1.402	1.218	1.485	1.984	2.036	2.163	2.336	2.216	2.021
		1.572	1.624	1.692	1.259	1.209	1.006	1.336	1.428	1.605	1.229	1.174	1.241	2.223	2.341	2.116	2.301	2.142	2.228
		1.636	1.603	1.552	1.472	1.118	0.985	1.554	1.324	1.473	1.258	1.21	1.43	2.158	2.158	2.021	2.258	2.198	2.249
		1.625	1.653	1.74	1.305	1.14	1.087	1.629	1.627	1.714	1.268	1.163	1.229	2.162	2.374	2.036	2.246	2.271	2.168
		1.442	1.449	1.452	1.112	1.065	1.129	1.552	1.551	1.621	1.336	1.145	1.384	2.331	2.263	2.125	2.198	1.984	2.058
		1.532	1.472	1.663	1.254	1.298	1.326	1.426	1.359	1.405	1.229	1.293	1.263	2.157	2.336	2.231	2.334	1.887	2.069
		1.421	1.632	1.592	1.23	1.363	1.225	1.591	1.663	1.609	1.41	1.363	1.175	1.992	2.147	2.064	2.165	2.06	2.109
		1.3	1.442	1.654	1.334	1.421	1.264	1.634	1.347	1.552	1.305	1.228	1.26	1.947	2.236	2.017	2.134	2.145	2.224
		1.395	1.458	1.854	1.23	1.338	1.185	1.558	1.652	1.643	1.413	1.334	1.203	2.354	2.219	2.184	2.205	2.116	2.035
		1.667	1.385	1.663	1.26	1.348	1.263	1.367	1.334	1.562	1.269	1.267	1.306	2.221	2.353	2.169	2.216	2.195	2.157
		1.521	1.542	1.532	1.302	1.243	1.334	1.442	1.572	1.588	1.356	1.347	1.247	2.326	2.314	2.115	2.334	2.203	1.906
		1.602	1.502	1.842	1.225	1.215	1.225	1.694	1.364	1.624	1.334	1.332	1.226	2.258	2.301	2.167	2.058	2.112	2.117
	Means	1.5311	1.5476	1.64255	1.28495	1.243	1.16995	1.56415	1.477	1.5804	1.33135	1.2648	1.3204	2.14425	2.213	2.1565	2.1998	2.08735	2.1292
		S9D Fig Meristem sizeThe experiment was repeated in three independent biological replicates, each biological replicate was 20 plants
		Col-0			pre-amiR			pre3			pre-amiR/pre3			35S::PRE2-GFP			35S::PRE3-GFP
		Repeat1	Repeat2	Repeat3	Repeat1	Repeat2	Repeat3	Repeat1	Repeat2	Repeat3	Repeat1	Repeat2	Repeat3	Repeat1	Repeat2	Repeat3	Repeat1	Repeat2	Repeat3
		323.156	311.025	312.026	268.336	296.127	262.114	313.224	325.947	341.225	245.965	291.224	298.265	392.126	391.582	364.125	369.336	346.962	369.852
		305.364	308.147	324.157	255.961	304.258	285.124	305.962	336.551	332.126	251.857	302.119	268.995	356.936	401.223	359.369	345.128	342.123	378.459
		322.126	326.965	299.865	275.638	267.336	271.526	298.236	342.123	320.528	253.223	284.756	274.664	374.551	356.218	364.857	362.336	348.967	371.456
		332.749	298.775	294.756	284.525	279.845	259.184	298.966	326.521	315.642	264.851	294.363	279.336	364.856	384.126	347.851	357.458	362.129	378
		324.226	289.126	310.224	264.863	304.229	254.128	285.458	352.222	322.126	255.954	299.554	284.102	378.944	364.782	344.225	372.459	348.963	394.128
		311.117	306.259	305.258	255.302	312.661	263.228	312.024	336.965	325.965	263.128	286.123	291.32	368.452	371.226	338.741	368.449	361.224	356.842
		311.258	319.658	316.945	241.108	294.857	259.965	305.756	340.742	321.036	274.12	275.864	288.524	381.962	360.291	362.126	361.228	352.846	377.854
		316.964	326.853	288.963	257.884	296.884	245.456	312.482	345.229	326.654	240.632	298.456	268.442	376.113	375.663	355.997	360.123	356.964	381.959
		320.655	326.856	332.127	268.423	305.122	251.852	312.744	341.852	315.854	274.851	278.941	263.369	360.225	378.52	352.632	374.851	359.852	374.523
		308.112	306.885	312.475	261.725	300.259	263.331	288.855	349.753	311.662	269.458	266.835	287.012	357.228	364.229	360.235	368.961	347.991	384.623
		298.456	334.129	302.667	257.664	310.289	274.124	294.851	325.962	324.523	255.951	274.123	296.665	363.854	351.857	341.852	377.456	362.902	379.663
		285.332	342.127	311.654	285.336	274.458	251.857	286.332	328.641	326.124	274.885	290.122	281.417	355.123	389.663	355.021	382.636	351.226	367.458
		294.854	345.624	298.239	274.225	265.874	263.902	275.652	319.456	320.126	253.441	286.32	269.336	354.65	391.224	347.951	371.225	334.269	386.332
		311.456	337.884	286.751	263.334	263.951	261.334	295.421	328.962	311.447	259.984	291.065	289.654	355.754	368.552	362.457	364.553	362.558	364.112
		289.994	326.965	304.859	251.742	284.775	252.224	296.331	334.258	325.962	263.121	274.886	258.334	362.558	394.125	345.622	362.228	359.986	372.334
		331.227	311.233	322.612	263.332	269.332	276.963	310.225	348.752	311.02	234.528	276.948	261.885	364.334	375.963	350.117	351.856	367.458	371.028
		316.854	335.28	308.95	274.115	277.449	266.443	316.248	324.227	310.853	244.859	276.326	269.427	385.269	384.662	362.228	364.229	361.205	369.306
		319.555	299.664	326.857	286.339	261.884	264.961	316.964	352.112	312.649	257.841	294.227	263.229	357.241	374.852	354.636	351.789	369.456	381.227
		319.645	306.341	332.126	267.859	290.174	273.456	289.852	322.208	336.126	236.945	263.525	274.851	362.248	367.448	342.126	364.396	361.246	391.249
		325.851	305.224	312.775	261.852	296.542	269.998	284.126	327.852	321.227	261.334	284.962	273.844	357.245	362.109	366.221	362.227	349.123	388.459
	Means	313.448	318.251	310.214	265.978	287.815	263.558	299.985	335.517	321.644	256.846	284.537	277.134	366.483	375.416	353.919	364.646	355.373	376.943
		S9E Fig Meristem cell numberThe experiment was repeated in three independent biological replicates, each biological replicate was 20 plants
		Col-0			pre-amiR			pre3			pre-amiR/pre3			35S::PRE2-GFP			35S::PRE3-GFP
		Repeat1	Repeat2	Repeat3	Repeat1	Repeat2	Repeat3	Repeat1	Repeat2	Repeat3	Repeat1	Repeat2	Repeat3	Repeat1	Repeat2	Repeat3	Repeat1	Repeat2	Repeat3
		32	34	31	32	32	31	28	29	29	29	35	29	32	34	32	32	35	35
		33	35	33	31	33	29	29	30	31	28	36	34	31	35	34	31	36	36
		31	33	32	30	34	30	31	32	30	31	34	33	35	32	35	29	34	34
		32	32	32	32	35	32	28	33	32	32	33	28	34	36	32	29	33	33
		32	33	32	34	32	33	29	29	33	31	32	29	36	36	36	31	32	32
		30	30	30	33	32	30	30	33	34	30	35	31	36	37	32	29	34	31
		33	32	32	30	31	30	31	30	32	32	32	28	34	35	32	30	35	37
		34	34	31	32	32	31	27	31	30	32	31	27	35	36	29	32	36	35
		32	35	32	32	30	29	28	30	32	31	33	28	36	35	33	34	37	36
		29	35	34	31	34	30	26	33	32	34	32	26	33	36	31	35	32	32
		32	32	32	34	33	28	27	32	31	30	32	29	32	34	32	32	34	34
		34	32	30	30	32	27	29	31	32	29	31	31	32	33	33	34	33	33
		31	33	30	33	33	26	28	30	30	28	32	32	31	35	32	33	35	32
		34	30	32	31	30	25	30	32	34	29	30	30	36	35	30	32	36	32
		29	32	34	29	34	28	31	30	33	31	34	30	36	32	31	34	32	36
		29	32	35	29	32	29	32	32	29	32	35	31	35	36	32	32	31	35
		30	34	32	29	30	30	31	33	29	32	33	32	34	37	29	32	32	34
		33	33	34	30	30	31	28	32	30	34	32	30	36	35	31	35	35	35
		32	32	31	31	32	28	29	32	30	33	34	32	37	36	29	31	36	36
		32	34	30	32	34	26	30	31	31	34	32	33	35	33	33	32	35	36
	Means	31.7	32.85	31.95	31.25	32.25	29.15	29.1	31.25	31.2	31.1	32.9	30.15	34.3	34.9	31.9	31.95	34.15	34.2
		S9F Fig Meristem cell numberThe experiment was repeated in three independent biological replicates, each biological replicate was 20 plants
		Col-0			pre-amiR			pre3			pre-amiR/pre3			35S::PRE2-GFP			35S::PRE3-GFP
		Repeat1	Repeat2	Repeat3	Repeat1	Repeat2	Repeat3	Repeat1	Repeat2	Repeat3	Repeat1	Repeat2	Repeat3	Repeat1	Repeat2	Repeat3	Repeat1	Repeat2	Repeat3
		8.633	8.96	7.696	7.058	7.148	6.848	8.456	8.932	8.126	7.645	7.448	7.349	10.223	9.668	10.226	9.356	10.023	9.663
		8.417	8.948	8.226	7.114	7.598	6.147	8.115	8.447	8.335	7.884	7.619	7.224	11.257	9.474	11.027	9.247	10.474	9.88
		9.025	9.126	8.673	8.023	8.056	6.551	7.659	8.125	8.63	7.102	7.158	8.052	11.412	9.636	9.848	9.884	9.147	9.147
		8.116	9.006	7.448	6.334	6.959	6.394	8.335	9.026	8.959	8.154	7.336	6.482	10.026	8.274	9.663	9.263	9.686	9.022
		7.984	9.086	7.636	6.159	6.884	6.748	8.639	9.263	8.664	8.962	8.143	6.948	9.366	8.646	9.478	9.458	10.635	8.457
		8.552	9.321	7.481	6.485	7.563	7.045	8.417	9.157	8.759	8.332	6.559	8.557	9.256	8.264	9.589	10.224	11.024	10.224
		9.026	9.15	7.652	6.339	7.159	7.449	8.226	9.114	8.316	7.215	6.477	6.759	9.338	9.842	10.441	10.626	10.784	10.326
		7.685	8.82	7.959	6.159	8.224	7.623	8.194	9.128	8.559	6.338	6.852	7.522	10.447	10.552	9.365	10.474	9.885	8.963
		7.668	8.668	8.475	7.457	7.458	8.05	7.015	7.668	9.254	6.459	6.338	7.33	8.948	10.472	9.476	9.205	9.457	9.557
		7.459	8.945	6.848	7.232	6.231	6.551	8.33	8.559	8.647	6.332	7.844	7.558	10.557	10.336	9.743	10.336	9.669	9.618
		7.984	9.12	7.025	7.652	6.335	6.338	7.948	8.663	7.884	7.154	7.626	7.114	10.484	10.427	8.449	8.947	9.158	9.527
		8.458	9.336	7.004	8.554	6.147	6.457	7.945	8.459	7.818	7.206	7.484	7.354	10.984	9.485	9.363	8.668	10.526	10.224
		7.953	9.146	6.948	7.441	6.598	6.392	8.663	8.616	9.225	7.336	7.525	7.645	9.487	10.884	9.475	9.104	10.554	8.223
		8.945	9.635	8.05	7.362	7.845	6.474	8.146	8.959	8.164	7.148	6.948	7.225	10.962	9.587	8.253	9.336	10.353	8.951
		8.661	8.149	8.224	7.454	7.665	6.335	8.153	9.48	8.227	7.694	8.256	8.417	9.871	10.669	8.996	9.015	10.949	8.667
		8.363	7.558	8.64	7.636	7.258	7.147	7.448	9.005	7.948	6.489	8.336	7.125	10.556	10.552	9.147	9.741	9.147	8.026
		8.616	9.334	7.441	7.818	7.626	7.385	9.102	9.274	8.256	6.847	8.457	6.338	10.328	9.332	9.364	10.224	9.485	9.355
		8.447	9.518	7.457	6.948	7.39	7.642	8.894	9.332	7.664	6.785	6.945	6.452	11.041	9.074	10.552	10.336	10.323	9.447
		8.335	9.224	7.485	6.523	7.09	8.446	8.626	7.447	7.585	6.996	7.656	7.474	10.02	9.817	10.342	9.585	9.146	8.969
		8.652	9.546	7.663	6.158	8.14	8.146	8.445	7.584	8.412	6.598	7.482	7.639	9.885	8.994	10.55	9.667	9.155	9.668
	Means	8.34895	9.0298	7.70155	7.0953	7.2687	7.0084	8.2378	8.7119	8.3716	7.2338	7.42445	7.3282	10.2224	9.69925	9.66735	9.6348	9.979	9.2957
		S9G Fig
		Repeat1						Repeat2							Repeat3
		Target	Sample	Cq1	Cq2	Cq3	Mean Cq		Target	Sample	Cq1	Cq2	Cq3	Mean Cq		Target	Sample	Cq1	Cq2	Cq3	Mean Cq
		Actin	Col-0	18.63	18.64	18.77	18.68		Actin	Col-0	19.14	19.56	19.33	19.34		Actin	Col-0	18.96	19.06	19.35	19.12
		Actin	pre-amiR/pre3	19.12	19.65	19.63	19.47		Actin	pre-amiR/pre3	18.65	18.47	18.69	18.6		Actin	pre-amiR/pre3	19.33	19.35	19.52	19.4
		Target	Sample	Cq1	Cq2	Cq3	Mean Cq		Target	Sample	Cq1	Cq2	Cq3	Mean Cq		Target	Sample	Cq1	Cq2	Cq3	Mean Cq
		PRE1	Col-0	27.98	28.32	28.14	28.15		PRE1	Col-0	29.63	29.47	29.58	29.56		PRE1	Col-0	28.67	28.72	28.61	28.67
		PRE2	Col-0	28.12	28.34	28.32	28.26		PRE2	Col-0	28.33	28.46	28.37	28.39		PRE2	Col-0	29.34	29.44	29.51	29.43
		PRE3	Col-0	27.65	27.58	27.55	27.59		PRE3	Col-0	27.61	27.85	27.44	27.63		PRE3	Col-0	28.94	28.65	28.74	28.78
		PRE5	Col-0	29.32	29.41	29.53	29.42		PRE5	Col-0	28.95	28.67	28.59	28.74		PRE5	Col-0	28.63	28.74	28.55	28.64
		PRE6	Col-0	29.65	29.98	29.74	29.79		PRE6	Col-0	28.45	28.67	28.31	28.48		PRE6	Col-0	29.74	29.68	29.48	29.63
		PRE1	pre-amiR/pre3	31.29	31.44	30.96	31.23		PRE1	pre-amiR/pre3	31.06	31.44	30.95	31.15		PRE1	pre-amiR/pre3	31.02	30.78	30.75	30.85
		PRE2	pre-amiR/pre3	29.85	30.24	30.09	30.06		PRE2	pre-amiR/pre3	29.22	28.96	28.94	29.04		PRE2	pre-amiR/pre3	30.85	31.09	31.21	31.05
		PRE3	pre-amiR/pre3	35.41	35.26	35.32	35.33		PRE3	pre-amiR/pre3	36.43	36.08	35.85	36.12		PRE3	pre-amiR/pre3	35.35	35.67	35.3	35.44
		PRE5	pre-amiR/pre3	31.42	31.25	31.62	31.43		PRE5	pre-amiR/pre3	29.12	28.96	29.07	29.05		PRE5	pre-amiR/pre3	30.35	30.19	30.09	30.21
		PRE6	pre-amiR/pre3	32.45	32.98	33.09	32.84		PRE6	pre-amiR/pre3	29.68	29.34	29.84	29.62		PRE6	pre-amiR/pre3	31.84	31.62	31.79	31.75
		S9H Fig
		Repeat1						Repeat2							Repeat3
		Target	Sample	Cq1	Cq2	Cq3	Mean Cq		Target	Sample	Cq1	Cq2	Cq3	Mean Cq		Target	Sample	Cq1	Cq2	Cq3	Mean Cq
		Actin	Col-0	17.65	17.8	17.95	17.8		Actin	Col-0	18.21	18.62	18.49	18.44		Actin	Col-0	17.85	17.96	18.23	18.01
		Actin	35S::PRE2-GFP#3	18.21	18.63	18.44	18.43		Actin	35S::PRE2-GFP#3	18.96	19.05	19.23	19.08		Actin	35S::PRE2-GFP#3	18.32	18.24	18.26	18.27
		Actin	35S::PRE2-GFP#5	18.46	18.53	18.54	18.51		Actin	35S::PRE2-GFP#5	18.66	18.54	18.63	18.61		Actin	35S::PRE2-GFP#5	18.65	18.51	18.67	18.61
		Target	Sample	Cq1	Cq2	Cq3	Mean Cq		Target	Sample	Cq1	Cq2	Cq3	Mean Cq		Target	Sample	Cq1	Cq2	Cq3	Mean Cq
		PRE2	Col-0	30.12	30.25	29.89	30.09		PRE2	Col-0	31.22	31.56	31.34	31.37		PRE2	Col-0	31.25	31.36	31.29	31.3
		PRE2	35S::PRE2-GFP#3	24.32	24.12	24.49	24.31		PRE2	35S::PRE2-GFP#3	26.01	25.78	25.67	25.82		PRE2	35S::PRE2-GFP#3	24.98	25.41	25.3	25.23
		PRE2	35S::PRE2-GFP#5	25.06	24.98	25.38	25.14		PRE2	35S::PRE2-GFP#5	25.96	26.12	25.98	26.02		PRE2	35S::PRE2-GFP#5	26.12	26.01	26.11	26.08
		Repeat1						Repeat2							Repeat3
		Target	Sample	Cq1	Cq2	Cq3	Mean Cq		Target	Sample	Cq1	Cq2	Cq3	Mean Cq		Target	Sample	Cq1	Cq2	Cq3	Mean Cq
		Actin	Col-0	18.57	18.59	18.74	18.63		Actin	Col-0	18.21	18.36	18.44	18.34		Actin	Col-0	17.96	17.85	17.69	17.83
		Actin	35S::PRE3-GFP#1	17.64	17.53	17.32	17.49		Actin	35S::PRE3-GFP#1	18.65	18.32	18.47	18.48		Actin	35S::PRE3-GFP#1	18.44	18.62	18.31	18.12
		Actin	35S::PRE3-GFP#12	17.62	17.86	17.53	17.67		Actin	35S::PRE3-GFP#12	18.86	18.91	19.02	18.93		Actin	35S::PRE3-GFP#12	19.02	19.32	19.14	19.16
		Target	Sample	Cq1	Cq2	Cq3	Mean Cq		Target	Sample	Cq1	Cq2	Cq3	Mean Cq		Target	Sample	Cq1	Cq2	Cq3	Mean Cq
		PRE3	Col-0	29.25	29.36	29.41	29.34		PRE3	Col-0	28.63	28.71	28.45	28.6		PRE3	Col-0	29.63	29.74	29.38	29.58
		PRE3	35S::PRE3-GFP#1	21.89	22.15	22.05	22.03		PRE3	35S::PRE2-GFP#3	23.02	22.57	22.69	22.76		PRE3	35S::PRE3-GFP#1	23.96	23.87	23.72	23.85
		PRE3	35S::PRE3-GFP#12	23.06	22.98	23.05	23.03		PRE3	35S::PRE2-GFP#5	23.44	23.62	23.47	23.51		PRE3	35S::PRE3-GFP#12	25.02	25.31	25.18	25.17

## Sheet: S10 Fig
	S11 Fig
	Repeat1						Repeat2							Repeat3
	Target	Sample	Cq1	Cq2	Cq3	Mean Cq		Target	Sample	Cq1	Cq2	Cq3	Mean Cq		Target	Sample	Cq1	Cq2	Cq3	Mean Cq
	Actin	Col-0	18.36	18.54	18.74	18.55		Actin	Col-0	19.68	19.67	19.72	19.69		Actin	Col-0	19.36	19.28	19.52	19.39
	Actin	Col-0+BL	19.23	19.36	19.44	19.34		Actin	Col-0+BL	18.65	18.32	18.74	18.57		Actin	Col-0+BL	19.11	19.42	19.33	19.29
	Target	Sample	Cq1	Cq2	Cq3	Mean Cq		Target	Sample	Cq1	Cq2	Cq3	Mean Cq		Target	Sample	Cq1	Cq2	Cq3	Mean Cq
	PRE2	Col-0	28.66	29.01	28.68	28.78		PRE2	Col-0	29.56	29.68	29.35	29.53		PRE2	Col-0	28.96	28.74	28.65	28.78
	PRE3	Col-0	30.26	29.84	29.97	30.02		PRE3	Col-0	30.21	30.41	30.25	30.29		PRE3	Col-0	31.33	31.24	31.59	31.39
	PRE2	Col-0+BL	28.63	28.44	28.22	28.43		PRE2	Col-0+BL	27.65	27.36	27.37	27.46		PRE2	Col-0+BL	27.86	27.61	28.14	27.87
	PRE3	Col-0+BL	29.35	29.47	29.77	29.53		PRE3	Col-0+BL	27.85	27.51	27.56	27.64		PRE3	Col-0+BL	29.82	30.13	29.78	29.91

## Sheet: S12 Fig
	S12A-12C Fig Relative LUC activity Relative LUC activity was defined as firefly LUC activity divided by Renilla LUC (REN) activity. Three independent experiments were performed
	S12A Fig
		Repeat1			Repeat2			Repeat3
		LUC	REN		LUC	REN		LUC	REN
	Vector	32.964	24.269		35.987	24.196		37.989	26.664
	UPB1	20.418	23.127		24.087	21.885		22.525	25.919
	PRE2	32.368	22.065		40.079	23.847		42.476	24.639
	UPB1+PRE2	26.936	24.185		29.963	22.636		26.056	23.447
	PRE3	26.106	20.447		41.845	24.898		38.634	25.108
	UPB1+PRE3	27.613	23.639		35.113	24.851		31.889	26.332
	S12B Fig
		Repeat1			Repeat2			Repeat3
		LUC	REN		LUC	REN		LUC	REN
	Vector	35.669	25.981		33.124	22.458		38.665	24.961
	UPB1	27.464	24.102		27.238	25.649		26.182	25.227
	PRE2	39.031	25.613		34.779	25.631		39.184	23.641
	UPB1+PRE2	34.033	27.854		36.653	24.127		32.315	24.258
	PRE3	31.089	26.332		35.235	23.653		36.896	23.125
	UPB1+PRE3	24.607	21.338		32.913	24.522		37.514	26.324
	S12C Fig
		Repeat1			Repeat2			Repeat3
		LUC	REN		LUC	REN		LUC	REN
	Vector	36.224	24.98		35.119	23.664		32.664	24.822
	UPB1	12.008	23.661		16.111	24.125		13.077	23.661
	PRE2	32.367	24.528		36.198	26.227		33.228	24.515
	UPB1+PRE2	27.842	26.302		19.46	23.415		19.73	23.066
	PRE3	36.684	24.801		38.352	25.336		28.412	22.727
	UPB1+PRE3	28.381	23.026		33.709	26.412		22.928	23.545
	S12D Fig
	Repeat1							Repeat2							Repeat3
	Target	Sample	Cq1	Cq2	Cq3	Mean Cq		Target	Sample	Cq1	Cq2	Cq3	Mean Cq		Target	Sample	Cq1	Cq2	Cq3	Mean Cq
	TA3	Col-0	32.33	32.13	32.28	32.25		TA3	Col-0	31.96	31.85	31.77	31.86		TA3	Col-0	32.06	32.35	32.34	32.25
	TA3	35S::UPB1-HA-Flag	31.96	31.86	31.94	31.92		TA3	35S::UPB1-HA-Flag	32.26	32.41	32.33	32.33		TA3	35S::UPB1-HA-Flag	31.98	31.67	31.66	31.77
	TA3	35S::PRE2-GFP/35S::UPB1-HA-Flag	31.98	31.95	32.06	31.99		TA3	35S::PRE2-GFP/35S::UPB1-HA-Flag	32.16	32.56	32.34	32.35		TA3	35S::PRE2-GFP/35S::UPB1-HA-Flag	32.66	32.85	32.74	32.75
	TA3	35S::PRE3-GFP/35S::UPB1-HA-Flag	32.05	32.09	32.32	32.15		TA3	35S::PRE3-GFP/35S::UPB1-HA-Flag	31.69	31.57	31.43	31.56		TA3	35S::PRE3-GFP/35S::UPB1-HA-Flag	31.98	32.08	32.11	32.05
	Per39 fragment	Col-0	37.96	38.02	38.13	38.04		Per39 fragment	Col-0	38.62	38.41	38.53	38.52		Per39 fragment	Col-0	39.02	39.26	39.14	39.14
	Per39 fragment	35S::UPB1-HA-Flag	36.23	36.24	36.1	36.19		Per39 fragment	35S::UPB1-HA-Flag	37.36	37.42	37.09	37.29		Per39 fragment	35S::UPB1-HA-Flag	36.92	37.02	36.7	36.88
	Per39 fragment	35S::PRE2-GFP/35S::UPB1-HA-Flag	37.22	36.98	36.98	37.06		Per39 fragment	35S::PRE2-GFP/35S::UPB1-HA-Flag	38.09	38.25	38.05	38.13		Per39 fragment	35S::PRE2-GFP/35S::UPB1-HA-Flag	38.56	38.84	38.55	38.65
	Per39 fragment	35S::PRE3-GFP/35S::UPB1-HA-Flag	37.18	37.26	37.22	37.22		Per39 fragment	35S::PRE3-GFP/35S::UPB1-HA-Flag	37.69	37.82	37.44	37.65		Per39 fragment	35S::PRE3-GFP/35S::UPB1-HA-Flag	38.19	38.43	38.01	38.21
	S12E Fig
	Repeat1							Repeat2							Repeat3
	Target	Sample	Cq1	Cq2	Cq3	Mean Cq		Target	Sample	Cq1	Cq2	Cq3	Mean Cq		Target	Sample	Cq1	Cq2	Cq3	Mean Cq
	TA3	Col-0	32.33	32.13	32.28	32.25		TA3	Col-0	31.96	31.85	31.77	31.86		TA3	Col-0	32.06	32.35	32.34	32.25
	TA3	35S::UPB1-HA-Flag	31.96	31.86	31.94	31.92		TA3	35S::UPB1-HA-Flag	32.26	32.41	32.33	32.33		TA3	35S::UPB1-HA-Flag	31.98	31.67	31.66	31.77
	TA3	35S::PRE2-GFP/35S::UPB1-HA-Flag	31.98	31.95	32.06	31.99		TA3	35S::PRE2-GFP/35S::UPB1-HA-Flag	32.16	32.56	32.34	32.35		TA3	35S::PRE2-GFP/35S::UPB1-HA-Flag	32.66	32.85	32.74	32.75
	TA3	35S::PRE3-GFP/35S::UPB1-HA-Flag	32.05	32.09	32.32	32.15		TA3	35S::PRE3-GFP/35S::UPB1-HA-Flag	31.69	31.57	31.43	31.56		TA3	35S::PRE3-GFP/35S::UPB1-HA-Flag	31.98	32.08	32.11	32.05
	Per40 fragment	Col-0	38.59	38.32	38.67	38.53		Per40 fragment	Col-0	39.22	39.14	38.96	39.11		Per40 fragment	Col-0	39.65	39.58	39.36	39.53
	Per40 fragment	35S::UPB1-HA-Flag	36.84	36.55	36.98	36.79		Per40 fragment	35S::UPB1-HA-Flag	38.41	38.55	38.21	38.39		Per40 fragment	35S::UPB1-HA-Flag	37.64	37.96	37.74	37.78
	Per40 fragment	35S::PRE2-GFP/35S::UPB1-HA-Flag	37.59	37.48	37.91	37.66		Per40 fragment	35S::PRE2-GFP/35S::UPB1-HA-Flag	38.62	38.98	38.59	38.73		Per40 fragment	35S::PRE2-GFP/35S::UPB1-HA-Flag	39.21	39.04	38.9	39.05
	Per40 fragment	35S::PRE3-GFP/35S::UPB1-HA-Flag	37.05	37.29	37.5	37.28		Per40 fragment	35S::PRE3-GFP/35S::UPB1-HA-Flag	37.84	37.66	37.84	37.78		Per40 fragment	35S::PRE3-GFP/35S::UPB1-HA-Flag	38.56	38.41	38.41	38.46
	FigS12F
	Repeat1							Repeat2							Repeat3
	Target	Sample	Cq1	Cq2	Cq3	Mean Cq		Target	Sample	Cq1	Cq2	Cq3	Mean Cq		Target	Sample	Cq1	Cq2	Cq3	Mean Cq
	TA3	Col-0	32.33	32.13	32.28	32.25		TA3	Col-0	31.96	31.85	31.77	31.86		TA3	Col-0	32.06	32.35	32.34	32.25
	TA3	35S::UPB1-HA-Flag	31.96	31.86	31.94	31.92		TA3	35S::UPB1-HA-Flag	32.26	32.41	32.33	32.33		TA3	35S::UPB1-HA-Flag	31.98	31.67	31.66	31.77
	TA3	35S::PRE2-GFP/35S::UPB1-HA-Flag	31.98	31.95	32.06	31.99		TA3	35S::PRE2-GFP/35S::UPB1-HA-Flag	32.16	32.56	32.34	32.35		TA3	35S::PRE2-GFP/35S::UPB1-HA-Flag	32.66	32.85	32.74	32.75
	TA3	35S::PRE3-GFP/35S::UPB1-HA-Flag	32.05	32.09	32.32	32.15		TA3	35S::PRE3-GFP/35S::UPB1-HA-Flag	31.69	31.57	31.43	31.56		TA3	35S::PRE3-GFP/35S::UPB1-HA-Flag	31.98	32.08	32.11	32.05
	Per57 fragment	Col-0	38.63	38.94	38.75	38.77		Per57 fragment	Col-0	37.84	37.69	37.51	37.68		Per57 fragment	Col-0	38.94	38.75	38.66	38.78
	Per57 fragment	35S::UPB1-HA-Flag	36.59	36.55	36.72	36.62		Per57 fragment	35S::UPB1-HA-Flag	36.42	36.28	36.47	36.39		Per57 fragment	35S::UPB1-HA-Flag	36.49	36.55	36.37	36.47
	Per57 fragment	35S::PRE2-GFP/35S::UPB1-HA-Flag	37.14	37.41	37.29	37.28		Per57 fragment	35S::PRE2-GFP/35S::UPB1-HA-Flag	36.59	36.82	36.96	36.79		Per57 fragment	35S::PRE2-GFP/35S::UPB1-HA-Flag	37.96	37.99	38.11	38.02
	Per57 fragment	35S::PRE3-GFP/35S::UPB1-HA-Flag	37.69	37.48	37.57	37.58		Per57 fragment	35S::PRE3-GFP/35S::UPB1-HA-Flag	36.31	36.37	35.95	36.21		Per57 fragment	35S::PRE3-GFP/35S::UPB1-HA-Flag	37.35	37.52	37.51	37.46

## Sheet: S13 Fig
S13 Fig
	Repeat1						Repeat2							Repeat3
	Target	Sample	Cq1	Cq2	Cq3	Mean Cq		Target	Sample	Cq1	Cq2	Cq3	Mean Cq		Target	Sample	Cq1	Cq2	Cq3	Mean Cq
	Actin	Col-0	18.99	18.94	19.13	19.02		Actin	Col-0	19.21	19.32	19.25	19.26		Actin	Col-0	18.96	19.03	18.98	18.99
	Actin	bin2-1(+/-)	18.65	18.47	18.53	18.55		Actin	bin2-1(+/-)	19.12	18.95	18.75	18.94		Actin	bin2-1(+/-)	18.85	18.63	18.74	18.74
	Target	Sample	Cq1	Cq2	Cq3	Mean Cq		Target	Sample	Cq1	Cq2	Cq3	Mean Cq		Target	Sample	Cq1	Cq2	Cq3	Mean Cq
	PRE2	Col-0	33.26	33.25	32.85	33.12		PRE2	Col-0	33.12	33.06	33	33.16		PRE2	Col-0	33.12	32.84	33.31	33.09
	PRE2	bin2-1(+/-)	32.64	32.61	32.85	32.7		PRE2	bin2-1(+/-)	32.62	32.42	32.85	32.63		PRE2	bin2-1(+/-)	32.59	32.67	32.78	32.68
	PRE3	Col-0	33.42	33.63	33.3	33.45		PRE3	Col-0	33.67	33.89	33.33	33.63		PRE3	Col-0	33.84	33.69	33.63	33.72
	PRE3	bin2-1(+/-)	33	32.88	33.39	33.09		PRE3	bin2-1(+/-)	33.68	33.72	33.37	33.59		PRE3	bin2-1(+/-)	33.75	33.63	33.69	33.69
